# Supplementary material for: 2-Isopropyl-4-meth­oxy-5-methyl­phenyl benzoate
Source: Acta Crystallogr Sect E Struct Rep Online. 2010 Mar 17;66(Pt 4):o850. doi: 10.1107/S160053681000930X (PMC2983848; doi:10.1107/S160053681000930X)
Supplement: Supplementary file 2 [file e-66-0o850-Isup2.hkl]

#
# h,k,l, Fc-squared, Fo-squared, sigma(Fo-squared) and status flag
#
data_I
_shelx_title ' el_mof5 in P 1 21/n 1'
_shelx_refln_list_code          4
_shelx_F_calc_maximum      156.73
_exptl_crystal_F_000       608.00
_reflns_d_resolution_high  0.8334
 
loop_
 _symmetry_equiv_pos_as_xyz
 'x, y, z'
 '-x+1/2, y+1/2, -z+1/2'
 '-x, -y, -z'
 'x-1/2, -y-1/2, z-1/2'
 
_cell_length_a     8.4765
_cell_length_b     8.0880
_cell_length_c    23.8119
_cell_angle_alpha  90.000
_cell_angle_beta   98.202
_cell_angle_gamma  90.000
 
_shelx_F_squared_multiplier     1.000
 
loop_
 _refln_index_h
 _refln_index_k
 _refln_index_l
 _refln_F_squared_calc
 _refln_F_squared_meas
 _refln_F_squared_sigma
 _refln_observed_status
   2   0   0      957.93      913.46     13.51 o
   4   0   0     2539.95     2644.28     38.71 o
   6   0   0      115.86      120.90      3.21 o
   8   0   0        5.20        4.04      1.46 o
  10   0   0        1.36       -1.83      1.83 o
   1   1   0     2222.26     2242.38     18.97 o
   2   1   0     3906.59     3693.50     31.77 o
   3   1   0      758.76      779.72      7.78 o
   4   1   0      444.51      442.87      5.15 o
   5   1   0      143.16      146.33      2.36 o
   6   1   0       51.42       49.02      1.55 o
   7   1   0       31.07       34.62      1.46 o
   8   1   0        1.18        1.04      1.05 o
   9   1   0        0.00       -1.11      1.11 o
  10   1   0       11.48        9.61      1.42 o
   0   2   0     2072.19     1758.35     31.59 o
   1   2   0       14.94       17.62      0.64 o
   2   2   0     3075.77     2943.21     31.72 o
   3   2   0      197.30      235.40      2.86 o
   4   2   0       26.54       32.32      1.03 o
   5   2   0       13.45       17.35      1.11 o
   6   2   0       25.11       24.87      1.23 o
   7   2   0      193.44      192.29      3.21 o
   8   2   0       20.48       23.41      1.43 o
   9   2   0      113.36      112.72      3.02 o
   1   3   0      228.33      269.15      4.08 o
   2   3   0      163.69      190.31      2.45 o
   3   3   0       18.67       19.89      0.81 o
   4   3   0      125.98      135.40      2.14 o
   5   3   0       16.33       14.23      0.96 o
   6   3   0       64.64       64.68      2.36 o
   7   3   0      602.79      602.43     10.14 o
   8   3   0      113.17      123.67      3.33 o
   9   3   0       17.56       16.58      1.85 o
   0   4   0      710.12      817.34     15.64 o
   1   4   0      489.62      514.56      7.33 o
   2   4   0      315.79      371.39      4.97 o
   3   4   0        1.46        1.05      0.65 o
   4   4   0       77.03       92.21      1.87 o
   5   4   0       12.39       14.76      1.12 o
   6   4   0        0.00        1.17      1.08 o
   7   4   0       41.90       42.46      1.79 o
   8   4   0      102.17       99.67      2.81 o
   9   4   0        6.11        6.51      1.56 o
   1   5   0       75.00       74.52      2.31 o
   2   5   0       10.82       12.77      0.92 o
   3   5   0        1.26        0.99      0.81 o
   4   5   0       64.61       56.25      1.70 o
   5   5   0      120.30      122.50      2.70 o
   6   5   0       46.94       47.86      1.82 o
   7   5   0       43.34       43.70      1.89 o
   8   5   0        5.96        5.24      1.51 o
   0   6   0      294.58      236.43      6.17 o
   1   6   0        9.33        9.32      1.09 o
   2   6   0        0.68        0.06      0.83 o
   3   6   0       13.47       12.04      1.13 o
   4   6   0        3.92        4.61      1.01 o
   5   6   0       28.47       27.68      1.62 o
   6   6   0        2.98        0.99      1.26 o
   7   6   0        0.80        0.95      1.35 o
   1   7   0       68.83       59.66      2.38 o
   2   7   0        0.08       -1.10      1.28 o
   3   7   0        0.02        1.90      1.09 o
   4   7   0       59.54       58.66      2.53 o
   5   7   0        0.34       -0.88      1.38 o
   6   7   0       24.00       24.70      1.81 o
   0   8   0       80.92       82.35      3.00 o
   1   8   0        6.76        6.73      1.46 o
   2   8   0        0.06        0.09      1.08 o
   3   8   0        0.08       -1.12      1.12 o
   4   8   0       20.99       17.96      1.63 o
   5   8   0       11.51       12.49      1.61 o
   1   9   0        0.41        0.34      1.24 o
   2   9   0       57.51       69.59      2.48 o
   3   9   0        1.69        1.63      1.31 o
  -9   0   1       29.82       31.85      2.38 o
  -7   0   1        3.80        3.88      1.53 o
  -5   0   1     1977.71     1910.48     28.47 o
  -3   0   1      420.58      449.34      9.66 o
  -1   0   1      558.45      467.57     24.85 o
   1   0   1     1253.85     1222.50     12.82 o
   3   0   1        1.98        0.69      0.65 o
   5   0   1       13.21       12.21      1.17 o
   7   0   1        5.37        5.98      2.21 o
   9   0   1        4.18        8.83      2.47 o
 -10   1   1       12.41       13.28      1.52 o
  -9   1   1        0.78        0.67      1.13 o
  -8   1   1       23.95       29.06      1.48 o
  -7   1   1       66.83       66.67      1.96 o
  -6   1   1       61.56       78.15      1.87 o
  -5   1   1      783.00      781.41      8.74 o
  -4   1   1        1.64        2.10      0.57 o
  -3   1   1     1263.79     1235.07     12.06 o
  -2   1   1     3712.36     3435.63     30.69 o
  -1   1   1      300.99      320.67      3.06 o
   0   1   1     2935.96     2761.65     35.57 o
   1   1   1        1.28       -0.04      0.18 o
   2   1   1    10347.61    10222.56     93.07 o
   3   1   1      607.23      593.17      5.71 o
   4   1   1       19.80       18.42      0.73 o
   5   1   1        7.08        9.46      0.80 o
   6   1   1        0.21       -0.50      0.84 o
   7   1   1       74.91       75.45      2.07 o
   8   1   1       11.23       11.80      1.16 o
   9   1   1        4.19        2.54      1.17 o
  -9   2   1        4.80        4.61      1.41 o
  -8   2   1       37.68       36.64      1.78 o
  -7   2   1       12.09       12.12      1.21 o
  -6   2   1        1.57        0.96      0.89 o
  -5   2   1      269.51      267.40      4.01 o
  -4   2   1      242.43      273.41      3.54 o
  -3   2   1      222.52      223.78      2.75 o
  -2   2   1       89.68       98.95      1.20 o
  -1   2   1      961.33      968.88      9.82 o
   0   2   1     4188.67     4042.60     50.74 o
   1   2   1       59.88       70.58      2.09 o
   2   2   1      794.08      803.56      8.42 o
   3   2   1        3.69        3.11      0.50 o
   4   2   1     1923.93     1896.60     18.47 o
   5   2   1        4.62        6.50      0.62 o
   6   2   1      104.17      111.03      2.98 o
   7   2   1       50.88       49.51      1.94 o
   8   2   1        0.00        0.57      1.07 o
   9   2   1        4.32        5.69      1.28 o
  -9   3   1       67.49       63.47      2.61 o
  -8   3   1       32.85       41.49      1.99 o
  -7   3   1        1.23        3.72      1.11 o
  -6   3   1       77.44       79.63      2.13 o
  -5   3   1        3.12        2.63      0.81 o
  -4   3   1       32.98       32.14      1.04 o
  -3   3   1      106.03      105.70      1.74 o
  -2   3   1      941.12      972.85     10.49 o
  -1   3   1       13.25       13.86      0.71 o
   0   3   1      286.78      306.06      5.20 o
   1   3   1      245.39      249.70      3.83 o
   2   3   1     4014.97     4102.55     40.60 o
   3   3   1      101.72      125.07      1.75 o
   4   3   1        1.99        2.53      0.66 o
   5   3   1       35.14       41.31      1.28 o
   6   3   1      144.20      151.15      2.86 o
   7   3   1        4.53        9.46      1.20 o
   8   3   1      188.87      188.23      4.32 o
   9   3   1       62.60       74.89      2.61 o
  -9   4   1       28.50       27.59      1.96 o
  -8   4   1        0.54        0.58      1.33 o
  -7   4   1      232.42      229.24      5.31 o
  -6   4   1      301.15      297.54      4.52 o
  -5   4   1       16.79       14.48      1.04 o
  -4   4   1       59.97       65.67      1.59 o
  -3   4   1        0.56        0.58      0.72 o
  -2   4   1      264.27      278.99      3.60 o
  -1   4   1     1036.83     1086.10     12.82 o
   0   4   1        0.82        1.03      0.68 o
   1   4   1        0.58        0.95      0.70 o
   2   4   1     1197.06     1291.48     15.18 o
   3   4   1      419.93      453.88      4.93 o
   4   4   1      156.51      154.39      2.50 o
   5   4   1        5.82        3.78      0.92 o
   6   4   1      136.77      130.38      3.09 o
   7   4   1       47.40       46.35      1.85 o
   8   4   1        1.43        1.50      1.39 o
   9   4   1        0.03        1.23      1.37 o
  -8   5   1       14.92       16.75      1.67 o
  -7   5   1       15.04       12.58      2.33 o
  -6   5   1        0.51       -1.22      1.22 o
  -5   5   1       34.49       36.53      1.96 o
  -4   5   1      118.32      118.77      2.37 o
  -3   5   1       20.54       21.39      1.13 o
  -2   5   1      423.54      414.52      5.16 o
  -1   5   1       16.62       16.35      1.01 o
   0   5   1      783.75      857.34     11.79 o
   1   5   1       16.94       16.27      1.94 o
   2   5   1      204.76      221.34      3.18 o
   3   5   1       24.07       25.16      1.16 o
   4   5   1       23.69       22.06      0.97 o
   5   5   1        8.80        5.99      1.04 o
   6   5   1       10.92       10.16      1.26 o
   7   5   1        0.00       -1.17      1.17 o
   8   5   1        7.78       10.85      1.89 o
  -7   6   1        1.54        1.79      1.35 o
  -6   6   1       55.46       56.27      2.20 o
  -5   6   1       95.05       95.62      2.58 o
  -4   6   1       55.44       46.67      2.32 o
  -3   6   1        0.06        0.07      0.94 o
  -2   6   1      207.59      203.12      3.21 o
  -1   6   1      203.56      203.64      3.48 o
   0   6   1      396.27      355.69      5.83 o
   1   6   1        8.17       10.13      1.45 o
   2   6   1      171.09      163.92      2.80 o
   3   6   1        2.46        2.88      0.96 o
   4   6   1        1.00       -0.30      0.87 o
   5   6   1        0.55        1.92      1.16 o
   6   6   1       42.71       40.15      2.25 o
   7   6   1        5.65        4.02      1.40 o
  -7   7   1        3.11        7.82      1.59 o
  -6   7   1       11.23       12.42      1.58 o
  -5   7   1       18.87       18.82      1.57 o
  -4   7   1        0.20        1.87      1.16 o
  -3   7   1        0.03       -0.07      1.04 o
  -2   7   1       49.92       55.30      1.93 o
  -1   7   1      207.92      209.27      3.75 o
   0   7   1        1.80        1.85      1.28 o
   1   7   1      244.89      231.29      3.99 o
   2   7   1      157.98      163.00      4.40 o
   3   7   1      108.15       87.34      2.42 o
   4   7   1       61.47       54.95      2.06 o
   5   7   1       65.36       61.38      2.72 o
   6   7   1       21.96       19.87      1.68 o
  -5   8   1        2.55        2.38      1.37 o
  -4   8   1        7.78        6.14      1.39 o
  -3   8   1        1.06        1.65      1.23 o
  -2   8   1       22.46       27.52      1.66 o
  -1   8   1       11.65       10.88      1.33 o
   0   8   1       86.25       83.29      2.40 o
   1   8   1       22.57       20.44      1.54 o
   2   8   1      102.91       98.25      2.71 o
   3   8   1        0.68        1.40      1.22 o
   4   8   1        0.18        0.76      1.27 o
   5   8   1        2.32        4.11      1.41 o
  -3   9   1        0.00       -0.23      1.28 o
  -2   9   1        0.45        1.08      1.29 o
  -1   9   1       37.08       38.37      1.94 o
   0   9   1       85.88       83.90      2.38 o
   1   9   1       16.53       15.18      1.40 o
   2   9   1        0.78        0.93      1.24 o
   3   9   1        7.92        7.58      1.51 o
 -10   0   2       25.75       32.34      2.60 o
  -8   0   2       36.53       36.62      2.22 o
  -6   0   2       20.32       19.09      1.58 o
  -4   0   2        6.91        9.65      0.95 o
  -2   0   2     4579.19     4369.84     63.72 o
   2   0   2     5191.38     5139.39     75.28 o
   4   0   2      690.43      738.12     11.46 o
   6   0   2      492.73      468.57      8.12 o
   8   0   2        9.18        4.96      1.54 o
 -10   1   2       16.30       14.62      1.72 o
  -9   1   2        5.87        4.50      1.23 o
  -8   1   2       17.88       18.76      1.34 o
  -7   1   2       34.05       27.19      1.39 o
  -6   1   2      120.10      127.94      2.36 o
  -5   1   2      146.92      131.37      2.19 o
  -4   1   2      144.05      132.19      1.88 o
  -3   1   2      639.24      642.78      7.02 o
  -2   1   2     1004.31      989.93      8.62 o
  -1   1   2     2313.16     2097.98     20.36 o
   0   1   2      686.53      686.19      6.42 o
   1   1   2     8569.96     8350.55     70.27 o
   2   1   2     4227.74     4208.28     37.46 o
   3   1   2      194.72      174.71      1.99 o
   4   1   2       86.30       89.23      1.88 o
   5   1   2       83.65       86.29      1.75 o
   6   1   2        1.56        0.82      0.85 o
   7   1   2        9.26        5.88      1.06 o
   8   1   2        0.00       -0.97      0.97 o
   9   1   2       24.08       26.86      1.57 o
  -9   2   2        0.48        1.27      1.29 o
  -8   2   2        2.75        3.75      1.22 o
  -7   2   2       40.00       32.22      1.61 o
  -6   2   2        0.00       -0.95      0.95 o
  -5   2   2        9.90       11.94      1.02 o
  -4   2   2       58.17       56.39      1.40 o
  -3   2   2       94.87      101.85      1.49 o
  -2   2   2      325.15      324.98      3.09 o
  -1   2   2     1662.09     1568.00     15.07 o
   0   2   2      171.55      183.77      2.80 o
   1   2   2       50.82       61.15      1.33 o
   2   2   2       16.24       19.78      0.60 o
   3   2   2       39.09       32.08      0.96 o
   4   2   2     1086.43     1074.02     10.19 o
   5   2   2      540.10      518.97      5.36 o
   6   2   2       38.89       43.72      1.48 o
   7   2   2        1.28        1.76      1.39 o
   8   2   2       13.32       15.30      1.35 o
   9   2   2       43.16       44.52      1.86 o
  -9   3   2        4.17        7.62      1.51 o
  -8   3   2      307.39      313.91      6.95 o
  -7   3   2       66.14       69.59      2.07 o
  -6   3   2        1.10        1.44      1.04 o
  -5   3   2       40.98       38.18      1.24 o
  -4   3   2      286.02      316.10      4.21 o
  -3   3   2     2083.92     2220.83     22.31 o
  -2   3   2      620.06      619.89      6.91 o
  -1   3   2      663.31      607.53      6.71 o
   0   3   2       99.42       94.29      1.90 o
   1   3   2      355.08      366.67      5.30 o
   2   3   2     1544.48     1588.71     16.08 o
   3   3   2      205.08      237.00      2.79 o
   4   3   2      663.06      714.11      7.76 o
   5   3   2       32.18       30.13      1.17 o
   6   3   2      104.30      103.93      2.20 o
   7   3   2      224.44      237.09      3.92 o
   8   3   2       78.73       79.27      2.51 o
   9   3   2       18.90       24.84      3.55 o
  -9   4   2        9.79       11.89      1.66 o
  -8   4   2        0.04       -0.86      1.35 o
  -7   4   2      337.44      354.31      5.26 o
  -6   4   2      245.64      236.23      3.88 o
  -5   4   2      156.08      175.63      2.84 o
  -4   4   2       19.32       30.49      1.23 o
  -3   4   2      134.95      125.90      1.94 o
  -2   4   2      304.43      330.05      4.29 o
  -1   4   2      133.58      110.82      1.84 o
   0   4   2      805.46      796.32     10.78 o
   1   4   2      644.46      717.58      9.85 o
   2   4   2       22.36       17.79      0.99 o
   3   4   2       52.05       52.59      1.24 o
   4   4   2      128.71      140.00      2.35 o
   5   4   2      303.32      316.47      4.19 o
   6   4   2      389.32      408.26      5.21 o
   7   4   2       50.00       48.34      2.26 o
   8   4   2        0.25        1.46      1.25 o
   9   4   2        4.77        5.48      1.67 o
  -8   5   2        1.28        0.76      1.37 o
  -7   5   2        1.22        0.45      1.25 o
  -6   5   2       10.04        6.75      1.28 o
  -5   5   2       87.12       79.75      2.36 o
  -4   5   2       13.08       14.36      1.32 o
  -3   5   2      218.18      217.48      3.67 o
  -2   5   2       90.22       91.92      2.39 o
  -1   5   2      710.67      737.12      8.36 o
   0   5   2       33.74       35.16      1.61 o
   1   5   2      386.39      367.60      5.75 o
   2   5   2       56.10       63.62      2.85 o
   3   5   2       48.44       44.26      1.43 o
   4   5   2       52.45       49.17      1.29 o
   5   5   2        6.88        5.97      1.02 o
   6   5   2       10.71        7.28      1.28 o
   7   5   2       22.37       22.19      1.59 o
   8   5   2        3.97        2.79      1.39 o
  -7   6   2       10.98       12.49      1.62 o
  -6   6   2        1.89        3.60      1.33 o
  -5   6   2       29.08       31.59      1.66 o
  -4   6   2        9.09        6.11      1.21 o
  -3   6   2      141.30      142.63      3.56 o
  -2   6   2       25.35       24.34      1.24 o
  -1   6   2      565.52      554.52      6.71 o
   0   6   2      185.72      181.44      3.67 o
   1   6   2      338.56      333.29      5.57 o
   2   6   2       20.47       19.86      1.28 o
   3   6   2       49.14       41.76      1.52 o
   4   6   2      244.29      210.50      3.78 o
   5   6   2       74.57       65.91      2.22 o
   6   6   2        4.60        6.42      1.32 o
   7   6   2       22.13       27.83      1.77 o
  -7   7   2       47.01       56.50      2.46 o
  -6   7   2       25.06       19.36      1.70 o
  -5   7   2        7.48        7.59      1.37 o
  -4   7   2      115.96      115.46      2.90 o
  -3   7   2      124.47      132.69      2.97 o
  -2   7   2      508.75      481.55      6.81 o
  -1   7   2      165.17      170.57      3.32 o
   0   7   2      652.45      629.93      8.39 o
   1   7   2      204.94      199.71      4.18 o
   2   7   2      144.89      153.40      3.76 o
   3   7   2        1.13       -0.55      1.03 o
   4   7   2        4.86        2.84      1.23 o
   5   7   2       54.38       55.03      3.00 o
   6   7   2       23.17       23.93      1.79 o
  -5   8   2       12.94       15.47      1.66 o
  -4   8   2        9.52        6.56      1.37 o
  -3   8   2       28.63       22.27      1.60 o
  -2   8   2       30.04       27.30      1.68 o
  -1   8   2        3.94        4.12      1.16 o
   0   8   2       31.88       30.33      1.63 o
   1   8   2       20.25       22.25      1.61 o
   2   8   2       53.52       47.95      2.50 o
   3   8   2        2.35        1.81      1.26 o
   4   8   2       26.45       32.46      1.88 o
   5   8   2       14.83       13.85      1.93 o
  -3   9   2        0.90        1.14      1.34 o
  -2   9   2       28.35       31.41      3.18 o
  -1   9   2       56.59       59.51      2.29 o
   0   9   2       10.07       10.64      1.29 o
   1   9   2        6.07        1.56      1.11 o
   2   9   2        9.75       12.27      1.51 o
   3   9   2        1.04        0.31      1.33 o
  -9   0   3        7.35        9.75      2.68 o
  -7   0   3       87.38       83.18      2.91 o
  -5   0   3      399.50      384.25      6.67 o
  -3   0   3      755.19      661.65     10.16 o
   1   0   3      422.26      402.65      4.98 o
   3   0   3      231.09      236.54      4.99 o
   5   0   3      375.97      454.66      7.68 o
   7   0   3        7.75        8.43      1.48 o
   9   0   3       52.89       51.08      2.74 o
 -10   1   3        0.06       -1.16      1.35 o
  -9   1   3        0.01       -1.08      1.08 o
  -8   1   3       48.81       45.63      1.70 o
  -7   1   3        4.35        4.31      1.05 o
  -6   1   3      116.07      107.79      2.35 o
  -5   1   3        8.13        7.73      0.77 o
  -4   1   3      258.24      240.54      4.21 o
  -3   1   3        0.91        0.70      0.45 o
  -2   1   3        3.38       -0.16      0.29 o
  -1   1   3      240.44      215.02      1.88 o
   0   1   3     1155.06     1056.30      8.61 o
   1   1   3    18952.25    17859.95    166.42 o
   2   1   3     3050.97     2936.99     28.83 o
   3   1   3     2056.02     2100.13     19.18 o
   4   1   3      485.15      499.00      5.71 o
   5   1   3        3.91        2.39      0.71 o
   6   1   3        9.36        7.87      0.98 o
   7   1   3       28.16       29.04      1.38 o
   8   1   3        7.40        4.22      1.21 o
   9   1   3       13.41       10.75      1.31 o
  -9   2   3        1.79        1.96      1.34 o
  -8   2   3       70.56       68.03      2.30 o
  -7   2   3        1.43       -0.85      1.06 o
  -6   2   3        8.04        9.44      1.11 o
  -5   2   3       78.08       75.25      1.92 o
  -4   2   3       76.91       62.01      2.71 o
  -3   2   3        6.66        4.73      0.47 o
  -2   2   3      505.29      469.35      4.74 o
  -1   2   3     2104.31     2070.02     19.79 o
   0   2   3      188.30      171.51      2.27 o
   1   2   3      275.23      280.72      3.61 o
   2   2   3      272.89      263.37      2.83 o
   3   2   3       26.96       24.14      0.66 o
   4   2   3     1826.12     1866.72     17.50 o
   5   2   3        0.33        1.66      0.62 o
   6   2   3      295.42      281.79      3.98 o
   7   2   3       12.49       12.66      1.20 o
   8   2   3       20.64       27.13      1.49 o
   9   2   3       13.85       15.41      1.44 o
  -9   3   3       19.20       17.53      1.67 o
  -8   3   3      675.94      695.71      9.47 o
  -7   3   3       24.54       30.63      1.52 o
  -6   3   3       44.22       44.95      1.63 o
  -5   3   3        0.09        0.84      0.84 o
  -4   3   3      216.12      227.18      3.02 o
  -3   3   3      658.50      697.43      6.84 o
  -2   3   3      213.86      172.18      2.11 o
  -1   3   3       20.47       20.89      0.74 o
   0   3   3     1548.84     1604.07     18.36 o
   1   3   3        0.57       -0.26      0.55 o
   2   3   3     1340.87     1487.19     15.35 o
   3   3   3      580.31      674.04      6.81 o
   4   3   3       14.13        8.49      0.76 o
   5   3   3       11.71       11.99      1.07 o
   6   3   3       46.65       49.83      1.56 o
   7   3   3       64.98       66.55      2.05 o
   8   3   3       21.66       23.20      1.60 o
   9   3   3        0.16        1.55      1.32 o
  -9   4   3       58.65       58.59      2.54 o
  -8   4   3       34.55       37.00      2.89 o
  -7   4   3       19.32       28.77      3.20 o
  -6   4   3      431.15      440.67      5.99 o
  -5   4   3        3.73        3.52      0.97 o
  -4   4   3      204.25      206.76      3.43 o
  -3   4   3      141.25      138.83      2.27 o
  -2   4   3        8.22        5.25      0.68 o
  -1   4   3        0.53        0.45      0.54 o
   0   4   3      279.57      299.41      4.09 o
   1   4   3     1398.03     1585.95     23.77 o
   2   4   3        9.78        6.21      1.01 o
   3   4   3      175.18      185.57      2.45 o
   4   4   3      353.56      340.62      3.97 o
   5   4   3      144.07      125.89      2.36 o
   6   4   3      134.89      153.24      2.75 o
   7   4   3       52.66       49.59      1.85 o
   8   4   3       80.52       84.24      2.51 o
  -8   5   3       11.27       13.56      1.63 o
  -7   5   3       12.91       11.09      1.48 o
  -6   5   3       42.85       43.38      1.88 o
  -5   5   3       91.73       93.89      2.56 o
  -4   5   3      182.16      180.14      3.14 o
  -3   5   3        6.43        5.85      0.89 o
  -2   5   3       36.05       39.03      1.30 o
  -1   5   3        1.89        2.50      0.70 o
   0   5   3      188.02      180.64      2.98 o
   1   5   3      237.69      222.19      3.95 o
   2   5   3       83.77       82.87      1.96 o
   3   5   3      138.41      126.94      2.22 o
   4   5   3       38.24       33.39      1.16 o
   5   5   3        0.36       -0.92      0.92 o
   6   5   3       43.43       39.22      1.70 o
   7   5   3       23.29       20.41      1.55 o
   8   5   3        0.12        0.15      1.42 o
  -7   6   3       12.20       15.87      2.07 o
  -6   6   3       18.84       22.28      1.88 o
  -5   6   3        5.48        1.60      1.16 o
  -4   6   3       69.67       66.65      2.16 o
  -3   6   3       52.57       59.55      2.01 o
  -2   6   3      114.00      108.66      2.96 o
  -1   6   3      165.65      161.04      2.75 o
   0   6   3      309.24      308.08      4.61 o
   1   6   3      169.08      164.85      5.08 o
   2   6   3       20.07       23.10      1.34 o
   3   6   3       34.86       26.99      1.30 o
   4   6   3       82.07      103.90      2.06 o
   5   6   3       12.02       11.93      1.59 o
   6   6   3       14.48       13.53      1.44 o
   7   6   3        1.29       -0.73      1.92 o
  -7   7   3       13.74       15.13      1.79 o
  -6   7   3        8.74       12.47      1.54 o
  -5   7   3       33.77       28.54      1.79 o
  -4   7   3       14.55       16.78      1.47 o
  -3   7   3       73.15       72.16      2.93 o
  -2   7   3       18.78       16.92      1.32 o
  -1   7   3       50.65       46.95      2.33 o
   0   7   3      212.74      215.82      3.79 o
   1   7   3      216.28      196.45      4.12 o
   2   7   3       56.22       53.91      1.93 o
   3   7   3       19.06       17.99      1.42 o
   4   7   3       59.69       55.16      2.06 o
   5   7   3       26.53       31.70      1.82 o
   6   7   3        0.21        0.50      1.43 o
  -5   8   3       11.39       12.36      1.57 o
  -4   8   3        6.43        5.41      1.37 o
  -3   8   3       14.43       15.28      1.53 o
  -2   8   3        6.70        8.58      1.35 o
  -1   8   3      117.09      112.93      2.81 o
   0   8   3        2.22        1.14      1.13 o
   1   8   3       17.57       16.68      1.54 o
   2   8   3       43.69       32.68      1.74 o
   3   8   3        2.17        2.76      1.22 o
   4   8   3        3.14        2.02      1.27 o
   5   8   3        1.04        2.66      1.56 o
  -3   9   3        2.16        5.10      1.48 o
  -2   9   3        4.44        6.82      1.41 o
  -1   9   3       42.90       45.19      2.55 o
   0   9   3        0.61        3.21      1.29 o
   1   9   3       13.71       18.62      1.43 o
   2   9   3        6.77        6.26      1.33 o
   3   9   3        6.11        7.50      1.66 o
 -10   0   4        8.35       10.31      4.71 o
  -8   0   4        0.02        2.15      1.44 o
  -6   0   4     2409.80     2453.46     45.25 o
  -4   0   4      898.65      982.71     14.98 o
  -2   0   4    19532.60    17423.97    252.19 o
   0   0   4    10325.33     9223.55    191.79 o
   2   0   4     1753.27     1548.54     21.64 o
   4   0   4      540.52      551.30      8.77 o
   6   0   4       25.26       22.50      1.64 o
   8   0   4       21.49       28.45      2.03 o
 -10   1   4        6.82        5.76      1.83 o
  -9   1   4        8.46        7.94      1.28 o
  -8   1   4       20.65       20.48      1.32 o
  -7   1   4       40.60       35.24      1.51 o
  -6   1   4       40.58       38.04      2.10 o
  -5   1   4       44.05       51.31      1.47 o
  -4   1   4      285.35      293.87      3.38 o
  -3   1   4      437.41      436.02      4.63 o
  -2   1   4     8724.74     8328.71     72.60 o
  -1   1   4     4792.05     4477.44     36.77 o
   0   1   4     1247.23     1222.18      9.10 o
   1   1   4      389.70      356.23      3.08 o
   2   1   4     6051.45     5981.12     72.52 o
   3   1   4        0.44       -0.01      0.40 o
   4   1   4       72.95       76.62      1.37 o
   5   1   4        0.02       -0.66      0.66 o
   6   1   4      136.15      139.20      2.49 o
   7   1   4        0.00       -0.85      0.90 o
   8   1   4       50.34       51.29      1.78 o
   9   1   4        0.07        0.16      1.13 o
  -9   2   4       14.27       12.50      1.58 o
  -8   2   4       38.46       34.30      1.75 o
  -7   2   4        0.25       -0.29      1.08 o
  -6   2   4       17.20       16.91      1.43 o
  -5   2   4       56.12       60.38      1.31 o
  -4   2   4       68.94       67.75      1.19 o
  -3   2   4        1.91        1.57      0.38 o
  -2   2   4       16.57       27.73      0.73 o
  -1   2   4       24.46       24.54      0.60 o
   0   2   4     1623.00     1565.24     18.91 o
   1   2   4      276.28      273.18      3.25 o
   2   2   4      134.34      133.82      1.99 o
   3   2   4     3490.06     3596.53     31.19 o
   4   2   4      224.28      207.55      2.47 o
   5   2   4      702.27      643.66      6.86 o
   6   2   4       82.53       79.32      1.96 o
   7   2   4       11.18        9.99      1.12 o
   8   2   4        0.05       -1.03      1.03 o
   9   2   4       11.09       13.26      1.68 o
  -9   3   4       27.09       27.46      2.01 o
  -8   3   4        0.47        2.07      1.28 o
  -7   3   4        6.99        7.67      1.15 o
  -6   3   4       44.38       56.36      1.78 o
  -5   3   4        2.66        3.16      0.85 o
  -4   3   4       20.42       17.56      1.00 o
  -3   3   4      118.95      146.65      1.82 o
  -2   3   4      251.96      230.01      2.49 o
  -1   3   4        7.48        7.44      0.56 o
   0   3   4      179.62      181.31      2.37 o
   1   3   4        1.43        3.00      0.60 o
   2   3   4      398.63      452.72      6.40 o
   3   3   4       29.42       23.77      0.78 o
   4   3   4      613.66      618.58      6.41 o
   5   3   4        0.28        1.54      0.81 o
   6   3   4      652.23      626.65      7.23 o
   7   3   4      344.31      336.26      4.95 o
   8   3   4       12.24       14.63      1.97 o
   9   3   4        2.59        4.81      2.09 o
  -9   4   4        0.04        2.95      1.69 o
  -8   4   4        0.02        1.39      1.31 o
  -7   4   4      214.45      221.32      4.12 o
  -6   4   4       78.55       90.95      2.46 o
  -5   4   4      314.46      295.39      4.17 o
  -4   4   4       14.16       18.56      1.28 o
  -3   4   4      360.35      391.48      4.51 o
  -2   4   4       18.01       19.10      0.88 o
  -1   4   4        6.33        4.08      0.59 o
   0   4   4        0.36       -0.40      0.67 o
   1   4   4      607.62      673.55      9.50 o
   2   4   4       48.02       77.11      1.94 o
   3   4   4      148.07      166.62      2.28 o
   4   4   4        0.14        0.17      0.61 o
   5   4   4        7.80        8.07      1.04 o
   6   4   4       29.33       25.79      1.30 o
   7   4   4        2.27        1.90      1.15 o
   8   4   4       27.03       23.22      1.78 o
  -8   5   4       62.20       65.23      2.46 o
  -7   5   4        0.91       -0.08      1.31 o
  -6   5   4      293.25      298.39      4.95 o
  -5   5   4        1.83        2.74      1.16 o
  -4   5   4      606.48      617.32      7.50 o
  -3   5   4        3.06        2.32      0.83 o
  -2   5   4      198.25      189.04      2.90 o
  -1   5   4      259.35      265.00      3.58 o
   0   5   4        0.10        1.59      0.75 o
   1   5   4      207.40      199.77      3.68 o
   2   5   4      173.73      174.23      4.04 o
   3   5   4        0.80        1.03      0.74 o
   4   5   4        0.59       -0.36      0.71 o
   5   5   4        0.81       -0.37      0.88 o
   6   5   4       14.61       14.09      1.30 o
   7   5   4       14.73       12.59      1.52 o
   8   5   4        2.64        2.46      1.67 o
  -7   6   4        0.21       -1.76      1.76 o
  -6   6   4       26.09       26.82      2.00 o
  -5   6   4       18.73       25.46      1.61 o
  -4   6   4       12.18       15.13      1.33 o
  -3   6   4      138.28      136.11      2.85 o
  -2   6   4       45.87       38.09      1.83 o
  -1   6   4        1.81        3.34      0.90 o
   0   6   4        7.55        7.99      0.91 o
   1   6   4      140.46      145.62      3.32 o
   2   6   4       57.70       50.69      2.03 o
   3   6   4       19.54       30.39      1.25 o
   4   6   4       26.76       27.17      1.16 o
   5   6   4       13.90       10.62      1.30 o
   6   6   4       56.76       54.47      2.05 o
   7   6   4        8.82        7.95      2.16 o
  -7   7   4        1.07        3.59      1.48 o
  -6   7   4       30.20       34.87      1.95 o
  -5   7   4        0.40        0.75      1.24 o
  -4   7   4       69.39       73.29      4.14 o
  -3   7   4        1.52        2.00      1.10 o
  -2   7   4        1.44        4.98      1.25 o
  -1   7   4       41.51       39.56      1.68 o
   0   7   4       14.15       15.02      1.64 o
   1   7   4      179.62      162.76      3.20 o
   2   7   4       80.00       68.46      2.41 o
   3   7   4      310.59      276.44      4.60 o
   4   7   4       37.46       39.09      1.80 o
   5   7   4        7.66        6.61      1.53 o
   6   7   4        0.12        1.06      1.50 o
  -5   8   4        0.01        1.02      1.38 o
  -4   8   4        6.61        8.49      1.45 o
  -3   8   4        4.04        6.15      1.33 o
  -2   8   4        4.50        5.24      1.27 o
  -1   8   4        0.70        0.88      1.13 o
   0   8   4       18.27       19.05      1.44 o
   1   8   4       68.19       53.91      3.54 o
   2   8   4        1.32        0.88      1.00 o
   3   8   4        0.28       -0.81      1.14 o
   4   8   4       34.41       31.56      2.05 o
   5   8   4        1.45        2.73      2.19 o
  -3   9   4       15.94       23.06      1.81 o
  -2   9   4       21.32       32.62      1.86 o
  -1   9   4       17.50       22.64      2.00 o
   0   9   4        0.50        2.28      1.25 o
   1   9   4        0.36        0.55      1.19 o
   2   9   4        0.00       -0.62      1.63 o
   3   9   4        1.69       -0.88      1.42 o
  -9   0   5        0.00       -0.11      1.57 o
  -7   0   5       60.63       64.24      2.69 o
  -5   0   5      835.44      892.06     14.80 o
  -3   0   5     3532.11     3688.42     46.15 o
  -1   0   5    12797.31    12659.96    176.96 o
   1   0   5      359.51      334.57      4.86 o
   3   0   5        9.33        5.16      0.68 o
   5   0   5       17.10       25.30      1.46 o
   7   0   5        1.03       -0.17      1.30 o
   9   0   5       13.23       11.70      1.88 o
 -10   1   5        1.18       -0.78      1.64 o
  -9   1   5        0.07        0.74      1.27 o
  -8   1   5       18.02       20.44      1.33 o
  -7   1   5        6.11        5.16      1.12 o
  -6   1   5        0.22       -0.76      0.76 o
  -5   1   5       42.70       34.74      1.23 o
  -4   1   5      626.13      732.59      8.27 o
  -3   1   5     1517.85     1579.50     14.53 o
  -2   1   5      204.47      239.91      2.53 o
  -1   1   5     1194.98     1067.78      8.03 o
   0   1   5      821.35      806.89      6.34 o
   1   1   5     1549.76     1553.39     14.40 o
   2   1   5     1066.51     1048.18     10.89 o
   3   1   5      342.75      357.68      3.80 o
   4   1   5       25.21       18.49      0.73 o
   5   1   5      119.50      108.05      1.99 o
   6   1   5      149.96      152.45      2.61 o
   7   1   5        0.24        1.14      1.07 o
   8   1   5        2.72        3.75      1.07 o
   9   1   5        0.84        3.51      1.32 o
  -9   2   5        0.00       -1.24      1.24 o
  -8   2   5        0.71       -0.08      1.16 o
  -7   2   5       24.88       20.01      1.41 o
  -6   2   5       25.72       24.80      1.21 o
  -5   2   5       66.12       71.64      1.36 o
  -4   2   5       27.44       19.77      0.71 o
  -3   2   5      342.02      344.04      3.88 o
  -2   2   5      180.48      169.52      1.85 o
  -1   2   5     1567.31     1443.11     13.00 o
   0   2   5      845.31      831.65      7.81 o
   1   2   5     2256.06     2392.10     24.13 o
   2   2   5        1.27        0.76      0.42 o
   3   2   5     1378.42     1340.15     12.45 o
   4   2   5      692.27      693.08      7.16 o
   5   2   5       76.97       75.32      1.59 o
   6   2   5        7.98        5.64      1.04 o
   7   2   5        2.58        2.53      1.00 o
   8   2   5        6.47        7.73      1.53 o
   9   2   5        0.42        1.40      1.33 o
  -9   3   5       99.25      103.90      3.01 o
  -8   3   5        8.65        9.71      1.44 o
  -7   3   5        0.36        0.57      1.09 o
  -6   3   5       10.37        7.93      1.07 o
  -5   3   5      152.52      155.78      4.23 o
  -4   3   5      583.93      614.27      8.03 o
  -3   3   5      374.06      395.67      3.98 o
  -2   3   5      279.08      268.36      3.35 o
  -1   3   5      162.93      158.20      2.20 o
   0   3   5      670.99      649.34      7.47 o
   1   3   5       49.27       42.61      1.08 o
   2   3   5     1910.40     1962.06     21.97 o
   3   3   5     1032.56     1142.90     11.16 o
   4   3   5       33.64       32.87      0.98 o
   5   3   5      290.89      288.82      3.80 o
   6   3   5     1419.58     1336.00     14.13 o
   7   3   5        8.26       12.12      1.29 o
   8   3   5        8.42        7.89      1.61 o
   9   3   5        0.10        0.29      1.79 o
  -9   4   5        4.61        6.19      1.80 o
  -8   4   5       65.99       66.45      2.41 o
  -7   4   5      152.76      166.06      3.47 o
  -6   4   5      180.02      169.64      3.37 o
  -5   4   5        2.01        4.14      1.13 o
  -4   4   5       22.28       20.23      0.89 o
  -3   4   5      298.70      354.85      4.49 o
  -2   4   5        0.26        0.92      0.61 o
  -1   4   5      302.00      297.46      3.73 o
   0   4   5       25.58       26.92      0.99 o
   1   4   5      125.05      118.71      2.03 o
   2   4   5       46.59       48.89      1.44 o
   3   4   5       11.93        7.96      0.71 o
   4   4   5       10.38        8.60      0.77 o
   5   4   5      513.81      477.64      5.76 o
   6   4   5      277.70      284.75      3.99 o
   7   4   5       16.18       17.92      1.59 o
   8   4   5       29.94       32.17      2.31 o
  -8   5   5        1.46        0.77      1.38 o
  -7   5   5       63.31       63.28      2.32 o
  -6   5   5       21.17       28.64      1.64 o
  -5   5   5       29.10       30.49      1.62 o
  -4   5   5      657.76      670.33      8.06 o
  -3   5   5       22.24       22.49      1.13 o
  -2   5   5      106.73       99.62      2.73 o
  -1   5   5       17.19       16.11      0.90 o
   0   5   5       16.72       18.35      1.04 o
   1   5   5       31.15       28.63      1.19 o
   2   5   5       10.61       14.85      1.42 o
   3   5   5        1.46        1.16      0.75 o
   4   5   5        2.94        2.43      0.87 o
   5   5   5       83.26       77.09      1.97 o
   6   5   5       12.38       12.13      1.52 o
   7   5   5        7.63        5.23      1.52 o
   8   5   5       22.06       24.17      1.90 o
  -7   6   5        6.57        5.93      1.44 o
  -6   6   5       52.05       53.85      2.16 o
  -5   6   5        0.57       -0.71      1.10 o
  -4   6   5      243.38      246.59      4.21 o
  -3   6   5        3.47        5.30      1.15 o
  -2   6   5      425.86      416.91      5.91 o
  -1   6   5      126.11      119.92      2.62 o
   0   6   5      216.65      211.15      3.52 o
   1   6   5        0.78        1.66      1.40 o
   2   6   5       15.42       19.32      2.32 o
   3   6   5      262.26      255.12      4.05 o
   4   6   5      112.30       98.48      1.96 o
   5   6   5        6.03        8.01      1.26 o
   6   6   5        2.37       -0.30      1.32 o
   7   6   5        0.96        0.90      1.46 o
  -7   7   5        0.01       -0.31      1.42 o
  -6   7   5       16.77       17.79      1.68 o
  -5   7   5        2.55        4.55      1.32 o
  -4   7   5        6.95       10.86      1.36 o
  -3   7   5      215.18      220.96      3.98 o
  -2   7   5      651.97      649.04      8.69 o
  -1   7   5      339.67      321.63      4.99 o
   0   7   5       74.12       87.23      2.35 o
   1   7   5       67.03       61.72      2.05 o
   2   7   5        9.69       15.35      1.17 o
   3   7   5      106.81       78.97      2.30 o
   4   7   5       49.84       58.86      2.12 o
   5   7   5       76.57       69.97      2.68 o
   6   7   5       19.72       26.68      2.21 o
  -5   8   5        5.45        7.80      1.53 o
  -4   8   5       89.49      102.36      3.23 o
  -3   8   5        3.53        3.59      1.25 o
  -2   8   5       16.97       16.41      1.48 o
  -1   8   5        3.06        6.32      1.24 o
   0   8   5       40.71       38.74      1.73 o
   1   8   5       10.84       10.67      1.34 o
   2   8   5        1.74        1.49      1.13 o
   3   8   5       18.89       22.31      1.82 o
   4   8   5       18.85       21.29      1.91 o
   5   8   5       18.52       19.54      1.93 o
  -3   9   5        7.17       10.06      1.53 o
  -2   9   5        0.35        0.78      1.24 o
  -1   9   5       28.76       30.87      1.84 o
   0   9   5        8.04        9.77      2.91 o
   1   9   5        0.26        0.84      1.40 o
   2   9   5        0.00       -1.06      1.61 o
   3   9   5       10.06       13.91      1.81 o
 -10   0   6        1.41        2.57      2.34 o
  -8   0   6       65.35       63.59      2.76 o
  -6   0   6      115.55      134.11      3.41 o
  -4   0   6      258.76      256.66      4.60 o
  -2   0   6      154.10      160.04      3.46 o
   0   0   6     1353.21     1314.18     17.54 o
   2   0   6        1.10        1.18      0.30 o
   4   0   6      848.05      809.16     12.44 o
   6   0   6       27.67       27.52      1.73 o
   8   0   6      248.39      233.85      5.27 o
 -10   1   6        0.01       -1.61      1.61 o
  -9   1   6       14.14       14.20      1.58 o
  -8   1   6        3.69        0.58      1.13 o
  -7   1   6       20.49       24.38      1.54 o
  -6   1   6       34.37       35.82      1.78 o
  -5   1   6      417.73      439.13      5.40 o
  -4   1   6      298.40      319.82      3.69 o
  -3   1   6      152.50      154.85      1.97 o
  -2   1   6      668.95      655.84      6.51 o
  -1   1   6     2008.05     1896.57     17.86 o
   0   1   6      418.46      411.33      3.36 o
   1   1   6      316.72      352.16      3.00 o
   2   1   6      527.89      549.72      6.63 o
   3   1   6      404.95      397.63      3.97 o
   4   1   6      141.06      151.36      2.04 o
   5   1   6      207.05      222.14      3.20 o
   6   1   6        3.00        5.24      0.95 o
   7   1   6      128.71      130.69      2.50 o
   8   1   6        0.13       -0.90      1.02 o
   9   1   6        2.32        2.34      1.26 o
  -9   2   6        1.22        0.66      1.29 o
  -8   2   6        5.27        4.30      1.23 o
  -7   2   6       36.79       40.95      2.41 o
  -6   2   6        0.67        0.45      0.63 o
  -5   2   6      274.09      304.07      3.71 o
  -4   2   6       94.88       89.97      2.20 o
  -3   2   6       23.25       23.25      0.73 o
  -2   2   6     2442.93     2464.63     22.41 o
  -1   2   6      134.87      130.83      1.59 o
   0   2   6      304.85      339.70      3.40 o
   1   2   6      757.93      727.80      7.61 o
   2   2   6       56.98       52.97      0.89 o
   3   2   6     1291.98     1378.19     12.79 o
   4   2   6      101.34       94.25      1.60 o
   5   2   6     1041.20     1027.04     10.45 o
   6   2   6        1.14       -0.89      0.89 o
   7   2   6       30.91       30.08      1.51 o
   8   2   6        0.90       -0.43      1.18 o
   9   2   6        0.17        0.78      1.26 o
  -9   3   6      185.40      203.02      4.78 o
  -8   3   6        4.22        4.98      1.33 o
  -7   3   6       65.60       68.66      2.19 o
  -6   3   6       12.13       10.64      1.22 o
  -5   3   6       35.81       36.88      1.69 o
  -4   3   6       11.55       10.71      0.84 o
  -3   3   6      845.30      809.71      8.67 o
  -2   3   6        0.01        0.15      0.50 o
  -1   3   6      248.04      222.15      2.81 o
   0   3   6      545.60      475.64      5.14 o
   1   3   6      958.68     1033.46     10.01 o
   2   3   6      109.51      127.03      2.11 o
   3   3   6        0.95        0.53      0.50 o
   4   3   6       42.67       41.32      1.13 o
   5   3   6       32.26       25.63      1.14 o
   6   3   6        3.03        5.54      0.97 o
   7   3   6       48.60       42.50      1.65 o
   8   3   6       13.95       11.36      1.65 o
   9   3   6        0.00       -0.98      1.46 o
  -9   4   6        3.71        3.15      1.76 o
  -8   4   6       41.68       40.14      2.01 o
  -7   4   6      428.28      443.76      6.69 o
  -6   4   6        3.50        4.32      1.17 o
  -5   4   6      337.66      327.13      4.96 o
  -4   4   6       29.25       30.34      1.09 o
  -3   4   6        1.47        0.04      0.66 o
  -2   4   6       74.74       58.30      1.67 o
  -1   4   6       43.56       44.16      1.30 o
   0   4   6      559.16      596.99      7.38 o
   1   4   6      280.64      291.08      4.30 o
   2   4   6      107.03      130.83      2.33 o
   3   4   6       89.80       93.45      1.79 o
   4   4   6      138.97      142.76      2.19 o
   5   4   6       88.43       89.02      2.02 o
   6   4   6       13.50       14.53      1.15 o
   7   4   6      187.38      187.23      3.87 o
   8   4   6        8.92       13.29      1.86 o
  -8   5   6        3.97        5.30      1.49 o
  -7   5   6        1.24        1.88      1.29 o
  -6   5   6       11.14        9.70      1.36 o
  -5   5   6       70.73       72.44      2.30 o
  -4   5   6      260.80      232.30      4.12 o
  -3   5   6       13.37       12.05      1.13 o
  -2   5   6      112.03      100.76      2.21 o
  -1   5   6        8.30        6.20      0.88 o
   0   5   6       45.08       43.41      1.41 o
   1   5   6      243.07      217.48      3.40 o
   2   5   6       51.31       44.48      1.36 o
   3   5   6       56.73       53.46      1.52 o
   4   5   6       20.56       28.60      1.37 o
   5   5   6       59.66       57.95      1.73 o
   6   5   6       55.11       46.86      1.78 o
   7   5   6        1.68        2.80      1.72 o
   8   5   6       42.99       41.43      2.20 o
  -7   6   6        7.65       12.23      1.56 o
  -6   6   6        1.45        0.36      1.24 o
  -5   6   6       95.25       93.49      2.59 o
  -4   6   6       99.47      101.59      2.60 o
  -3   6   6        6.04        7.63      1.23 o
  -2   6   6      672.10      660.58      8.61 o
  -1   6   6      304.27      285.66      4.39 o
   0   6   6       48.75       43.84      1.66 o
   1   6   6       23.74       19.96      1.27 o
   2   6   6        3.97        5.64      1.17 o
   3   6   6        2.29        1.92      0.84 o
   4   6   6      118.30      111.11      2.09 o
   5   6   6      255.11      248.29      5.57 o
   6   6   6        4.45        3.20      1.39 o
   7   6   6        0.29       -0.65      1.57 o
  -6   7   6       22.27       21.95      1.76 o
  -5   7   6        1.80        5.78      1.33 o
  -4   7   6       42.85       39.47      1.86 o
  -3   7   6       72.35       82.57      2.41 o
  -2   7   6      237.56      264.36      4.87 o
  -1   7   6      222.04      210.37      3.78 o
   0   7   6      548.86      552.90      7.52 o
   1   7   6       21.23       24.22      1.43 o
   2   7   6        0.01        0.17      1.16 o
   3   7   6      153.49      144.54      2.59 o
   4   7   6        4.90       10.66      1.53 o
   5   7   6       64.97       61.88      2.59 o
   6   7   6        6.09       11.31      1.70 o
  -5   8   6       20.47       30.03      1.96 o
  -4   8   6      147.61      149.96      3.47 o
  -3   8   6       27.73       32.08      1.81 o
  -2   8   6        8.03        7.59      1.68 o
  -1   8   6       18.78       18.41      1.44 o
   0   8   6       11.02       12.69      1.35 o
   1   8   6       71.49       68.19      2.89 o
   2   8   6       29.60       26.84      2.16 o
   3   8   6        7.89        8.29      2.00 o
   4   8   6        0.75        2.59      1.51 o
  -3   9   6        4.67        5.99      2.37 o
  -2   9   6        2.88       -0.88      1.63 o
  -1   9   6        2.27        5.58      1.90 o
   0   9   6       30.26       33.65      2.52 o
   1   9   6        0.02       -0.11      1.72 o
   2   9   6        5.12        6.73      1.58 o
  -9   0   7        2.08        0.68      2.11 o
  -7   0   7      105.97      121.23      3.42 o
  -5   0   7        6.75        9.70      1.15 o
  -3   0   7     1006.42     1080.16     13.54 o
  -1   0   7    24563.04    23255.42    387.09 o
   1   0   7      379.08      367.35      5.83 o
   3   0   7     3682.45     3904.36     49.43 o
   5   0   7        4.87        7.17      1.92 o
   7   0   7       35.44       46.93      4.05 o
   9   0   7       82.64       72.15      3.80 o
 -10   1   7        1.79       -1.59      1.59 o
  -9   1   7        0.96        3.18      1.56 o
  -8   1   7        0.01       -0.97      0.97 o
  -7   1   7       89.70       80.81      2.07 o
  -6   1   7        7.36        7.52      0.87 o
  -5   1   7      796.24      815.24      8.60 o
  -4   1   7       48.78       43.47      1.21 o
  -3   1   7      963.93      937.16      8.77 o
  -2   1   7     1373.97     1409.71     13.73 o
  -1   1   7      109.22       89.91      1.12 o
   0   1   7        1.87        0.32      0.33 o
   1   1   7      392.85      414.99      3.39 o
   2   1   7      161.75      135.01      1.78 o
   3   1   7      599.68      654.55      5.89 o
   4   1   7       24.87       26.18      0.81 o
   5   1   7        9.85       12.99      0.90 o
   6   1   7        0.18       -0.75      0.82 o
   7   1   7      140.99      128.12      2.51 o
   8   1   7        1.79        1.70      1.12 o
   9   1   7        0.04       -0.95      1.46 o
  -9   2   7       18.96       22.42      2.02 o
  -8   2   7        6.83        8.53      1.33 o
  -7   2   7        2.51        4.19      0.89 o
  -6   2   7       31.46       35.77      1.23 o
  -5   2   7       16.10       20.31      0.98 o
  -4   2   7       11.55       13.49      0.82 o
  -3   2   7      329.52      389.98      4.30 o
  -2   2   7      149.20      156.35      1.83 o
  -1   2   7      432.75      365.68      3.31 o
   0   2   7     2066.19     2042.63     17.98 o
   1   2   7      559.77      553.10      5.86 o
   2   2   7      104.18      101.27      1.28 o
   3   2   7      165.39      151.16      3.74 o
   4   2   7       29.04       34.37      0.95 o
   5   2   7      186.48      198.25      2.71 o
   6   2   7        2.09        0.78      0.93 o
   7   2   7        4.46        2.78      0.96 o
   8   2   7        0.81       -0.97      1.14 o
   9   2   7        1.44       -0.83      1.51 o
  -9   3   7        0.66        4.95      1.72 o
  -8   3   7       38.32       44.92      2.75 o
  -7   3   7        2.63        1.58      1.14 o
  -6   3   7        6.13        9.58      1.22 o
  -5   3   7       51.80       46.01      1.48 o
  -4   3   7      389.38      440.32      5.87 o
  -3   3   7      105.68      117.22      1.82 o
  -2   3   7      198.65      215.94      2.84 o
  -1   3   7       10.80       10.93      0.60 o
   0   3   7      287.87      312.68      4.49 o
   1   3   7       20.59       19.67      0.89 o
   2   3   7       25.93       34.51      1.15 o
   3   3   7      117.84      125.14      1.95 o
   4   3   7      135.75      128.44      1.94 o
   5   3   7      685.27      674.34      7.53 o
   6   3   7      280.48      271.61      3.78 o
   7   3   7       11.17       12.31      1.34 o
   8   3   7       20.46       23.58      1.77 o
  -9   4   7       39.68       42.57      2.75 o
  -8   4   7        0.12       -1.26      1.26 o
  -7   4   7        2.62        3.74      1.20 o
  -6   4   7       55.25       54.03      2.00 o
  -5   4   7      309.50      311.73      4.82 o
  -4   4   7        0.07       -0.32      0.83 o
  -3   4   7        4.78        3.28      0.67 o
  -2   4   7       14.70       21.35      1.11 o
  -1   4   7       20.85       30.24      1.10 o
   0   4   7     1735.96     1759.44     20.26 o
   1   4   7       86.03       69.88      1.75 o
   2   4   7      191.36      179.62      2.57 o
   3   4   7       30.23       26.21      1.04 o
   4   4   7      404.37      399.44      4.54 o
   5   4   7      253.39      261.83      3.66 o
   6   4   7       11.89       12.52      1.13 o
   7   4   7      121.84      108.30      3.35 o
   8   4   7        0.54       -0.39      1.32 o
  -8   5   7        4.80        7.33      1.79 o
  -7   5   7       14.71       14.61      1.52 o
  -6   5   7        0.49        0.10      1.11 o
  -5   5   7      381.32      363.31      5.49 o
  -4   5   7       75.72       77.71      2.23 o
  -3   5   7       90.24       87.57      2.26 o
  -2   5   7       65.96       72.43      2.58 o
  -1   5   7       38.78       45.10      1.50 o
   0   5   7        1.44        1.92      0.77 o
   1   5   7       25.85       30.82      1.23 o
   2   5   7       13.27       17.67      1.00 o
   3   5   7       14.61       11.46      0.97 o
   4   5   7       80.29       81.32      2.21 o
   5   5   7       21.19       19.13      1.19 o
   6   5   7        8.32       12.08      1.30 o
   7   5   7       95.74       85.77      4.67 o
  -7   6   7        0.03       -1.30      1.50 o
  -6   6   7        1.57       -0.74      1.21 o
  -5   6   7       80.05       78.33      2.38 o
  -4   6   7       10.81       10.50      1.27 o
  -3   6   7      171.06      172.87      3.32 o
  -2   6   7      559.25      553.71      7.45 o
  -1   6   7      414.97      378.82      5.44 o
   0   6   7      115.12      121.27      2.79 o
   1   6   7        0.75       -0.42      0.91 o
   2   6   7      150.42      158.32      3.09 o
   3   6   7      110.31       91.25      1.88 o
   4   6   7        1.82        2.11      0.85 o
   5   6   7      100.19       91.26      2.70 o
   6   6   7        1.33       -1.33      1.45 o
   7   6   7        3.35        6.29      1.67 o
  -6   7   7        3.30        3.94      1.67 o
  -5   7   7      151.24      170.85      3.67 o
  -4   7   7        0.03       -0.80      1.12 o
  -3   7   7       25.07       26.46      1.60 o
  -2   7   7      263.20      264.13      4.44 o
  -1   7   7       53.12       54.89      1.93 o
   0   7   7      235.18      229.41      4.26 o
   1   7   7        2.85        2.45      1.05 o
   2   7   7       34.57       27.76      1.68 o
   3   7   7        1.23        0.89      1.02 o
   4   7   7        0.82        0.33      1.87 o
   5   7   7        0.90        1.16      1.37 o
   6   7   7        0.72        0.47      1.45 o
  -5   8   7       42.66       54.06      3.19 o
  -4   8   7       56.68       60.64      2.78 o
  -3   8   7       64.44       64.26      2.29 o
  -2   8   7       33.34       36.07      1.77 o
  -1   8   7        2.65        3.13      1.19 o
   0   8   7       12.72       16.94      2.01 o
   1   8   7        0.37        0.69      1.61 o
   2   8   7        1.99        2.72      1.58 o
   3   8   7        2.40       -0.16      1.33 o
   4   8   7        1.75        2.06      1.45 o
  -3   9   7        4.77        5.92      2.03 o
  -2   9   7        2.17        3.64      1.81 o
  -1   9   7        0.06       -0.16      1.61 o
   0   9   7        0.28        1.71      1.77 o
   1   9   7       24.02       29.70      2.76 o
   2   9   7       14.65       17.74      1.85 o
 -10   0   8        3.01        4.95      2.41 o
  -8   0   8       14.72       11.60      2.16 o
  -6   0   8      159.55      164.42      3.83 o
  -4   0   8      201.03      193.24      3.73 o
  -2   0   8    10364.51    10062.31    131.65 o
   0   0   8      190.93      167.12      2.43 o
   2   0   8      393.63      402.93      6.68 o
   4   0   8       21.82       12.70      1.00 o
   6   0   8      110.06      103.38      3.01 o
   8   0   8        9.09        7.40      1.94 o
 -10   1   8        4.10        2.53      1.69 o
  -9   1   8        2.20        2.82      1.58 o
  -8   1   8       37.70       35.69      1.70 o
  -7   1   8       14.19       19.89      1.26 o
  -6   1   8        1.05       -0.43      0.43 o
  -5   1   8        1.41        2.10      0.65 o
  -4   1   8      733.00      682.42      7.76 o
  -3   1   8      225.41      206.25      2.48 o
  -2   1   8      350.84      324.05      3.12 o
  -1   1   8      176.38      192.08      1.87 o
   0   1   8        7.15        7.03      0.51 o
   1   1   8      819.12      810.76      8.26 o
   2   1   8      230.68      215.46      2.83 o
   3   1   8       78.63       92.28      1.19 o
   4   1   8      138.16      120.71      1.75 o
   5   1   8       59.86       64.04      1.58 o
   6   1   8       32.95       32.82      1.31 o
   7   1   8       65.40       57.13      1.74 o
   8   1   8        2.84        2.36      1.29 o
   9   1   8       16.13       15.10      2.21 o
  -9   2   8        2.87        4.47      1.65 o
  -8   2   8        0.71        0.31      1.15 o
  -7   2   8        0.06        0.52      0.89 o
  -6   2   8       17.41       16.17      0.97 o
  -5   2   8      113.50      102.46      2.31 o
  -4   2   8        0.67       -0.22      0.54 o
  -3   2   8        4.54        1.79      0.49 o
  -2   2   8     3003.36     3248.12     29.46 o
  -1   2   8       12.79       17.79      0.51 o
   0   2   8      376.68      418.53      3.95 o
   1   2   8        0.49        0.03      0.37 o
   2   2   8      222.38      203.91      2.54 o
   3   2   8        0.52        0.89      0.39 o
   4   2   8        0.75        1.09      0.54 o
   5   2   8       32.30       30.02      1.06 o
   6   2   8       43.34       43.90      1.83 o
   7   2   8        1.30        1.23      1.04 o
   8   2   8        4.64        5.47      1.28 o
   9   2   8       32.83       36.32      2.17 o
  -9   3   8       13.96       12.87      2.01 o
  -8   3   8       23.54       27.57      2.02 o
  -7   3   8        3.11        2.78      1.10 o
  -6   3   8       15.94       14.58      1.31 o
  -5   3   8      447.01      457.72      5.29 o
  -4   3   8      258.35      250.71      3.18 o
  -3   3   8        7.65        6.15      0.61 o
  -2   3   8       16.45       19.17      0.78 o
  -1   3   8      414.48      480.60      5.24 o
   0   3   8     1031.48     1118.55     13.83 o
   1   3   8      422.29      465.95      6.28 o
   2   3   8       44.76       55.61      1.57 o
   3   3   8       91.53       96.88      1.66 o
   4   3   8        4.55        7.68      0.63 o
   5   3   8      781.55      756.83      7.75 o
   6   3   8      127.01      124.78      2.19 o
   7   3   8        3.63        2.50      1.08 o
   8   3   8        3.93        5.50      1.49 o
  -9   4   8        1.23        1.24      1.76 o
  -8   4   8       10.05        6.63      1.67 o
  -7   4   8        3.30        3.22      1.46 o
  -6   4   8        3.60        4.08      1.15 o
  -5   4   8      123.50      138.93      3.21 o
  -4   4   8       59.48       54.96      1.61 o
  -3   4   8       14.65       15.42      0.95 o
  -2   4   8       57.08       52.14      1.97 o
  -1   4   8        8.53       10.55      0.80 o
   0   4   8      368.36      353.53      4.49 o
   1   4   8      110.83      119.66      1.94 o
   2   4   8       97.79      121.89      2.27 o
   3   4   8        8.48        8.14      0.92 o
   4   4   8        1.84        2.55      0.59 o
   5   4   8      132.04      123.21      2.13 o
   6   4   8       26.26       32.02      1.64 o
   7   4   8      195.16      165.04      3.63 o
   8   4   8        0.01        1.57      1.38 o
  -8   5   8        0.19       -1.48      1.49 o
  -7   5   8        0.53        1.83      1.28 o
  -6   5   8        8.22        4.14      1.19 o
  -5   5   8      318.23      308.25      4.86 o
  -4   5   8        6.50        6.40      1.19 o
  -3   5   8        4.42        4.77      1.13 o
  -2   5   8       13.03       11.33      1.03 o
  -1   5   8      148.02      132.79      2.47 o
   0   5   8        7.65       12.38      1.63 o
   1   5   8        1.08        0.76      0.75 o
   2   5   8        1.72        4.78      0.83 o
   3   5   8        2.51        3.63      0.78 o
   4   5   8      123.92      129.35      2.16 o
   5   5   8       28.34       22.69      1.35 o
   6   5   8       26.01       28.18      1.57 o
   7   5   8       12.17       14.17      1.62 o
  -7   6   8        1.07        1.66      1.60 o
  -6   6   8        0.95        1.51      1.27 o
  -5   6   8        3.44        3.65      1.18 o
  -4   6   8        0.58        0.96      1.07 o
  -3   6   8       91.55       86.98      2.36 o
  -2   6   8      644.56      651.33      8.52 o
  -1   6   8       46.68       49.80      1.75 o
   0   6   8      477.22      468.26      6.36 o
   1   6   8        5.46        4.68      1.03 o
   2   6   8       21.32       24.48      1.24 o
   3   6   8       16.70       16.18      1.20 o
   4   6   8        0.01        0.51      0.86 o
   5   6   8        2.40        0.35      1.07 o
   6   6   8        3.88        1.85      1.38 o
  -6   7   8        8.65        7.02      1.81 o
  -5   7   8       77.09       77.68      4.41 o
  -4   7   8        2.03        0.60      1.19 o
  -3   7   8      879.36      913.42     11.73 o
  -2   7   8       10.73       13.46      1.33 o
  -1   7   8      141.72      142.81      3.01 o
   0   7   8        7.28        9.24      1.25 o
   1   7   8        0.15       -1.09      1.09 o
   2   7   8      124.15      115.88      3.22 o
   3   7   8        1.49        3.37      1.17 o
   4   7   8       34.56       30.45      1.88 o
   5   7   8       15.56       18.03      1.69 o
  -5   8   8       15.87       19.06      2.87 o
  -4   8   8        4.66        4.32      2.19 o
  -3   8   8        4.88        5.07      1.85 o
  -2   8   8       16.23       20.07      2.34 o
  -1   8   8       38.57       35.64      2.64 o
   0   8   8       94.32       87.23      3.55 o
   1   8   8       11.67        6.75      1.78 o
   2   8   8      159.97      167.98      4.17 o
   3   8   8        6.91       10.53      1.59 o
   4   8   8        0.07        0.83      1.40 o
  -2   9   8        1.35        2.16      1.77 o
  -1   9   8        1.18        3.13      1.74 o
   0   9   8        0.01       -1.38      1.66 o
   1   9   8        1.21        0.53      1.68 o
   2   9   8        0.29        0.05      1.47 o
  -9   0   9       28.55       26.18      6.56 o
  -7   0   9      314.39      270.22      5.55 o
  -5   0   9       18.89       17.48      1.61 o
  -3   0   9     1929.30     1841.34     22.77 o
  -1   0   9       41.05       28.48      1.60 o
   1   0   9     1483.13     1463.65     19.25 o
   3   0   9       84.26      110.19      2.47 o
   5   0   9        0.53        0.33      1.04 o
   7   0   9       74.02       58.26      4.60 o
   9   0   9        6.43        9.89      4.84 o
  -9   1   9        5.05        2.59      1.52 o
  -8   1   9       25.94       22.07      1.50 o
  -7   1   9       19.29       21.36      1.25 o
  -6   1   9        0.97       -0.17      0.73 o
  -5   1   9       20.25       24.32      1.04 o
  -4   1   9      103.24       92.62      1.76 o
  -3   1   9      868.49      917.62      8.60 o
  -2   1   9      307.76      296.04      2.89 o
  -1   1   9     1758.49     1809.92     15.24 o
   0   1   9      108.83      131.17      2.21 o
   1   1   9       46.88       52.69      1.16 o
   2   1   9       34.12       31.93      0.69 o
   3   1   9        9.20       14.67      0.49 o
   4   1   9       94.93      119.12      1.76 o
   5   1   9        1.44        1.25      0.70 o
   6   1   9       96.19       87.96      2.08 o
   7   1   9        1.04        1.14      1.00 o
   8   1   9        0.82        3.02      1.33 o
   9   1   9        3.71        4.27      1.53 o
  -9   2   9        0.03       -0.65      1.47 o
  -8   2   9       50.93       60.53      2.46 o
  -7   2   9       20.66       26.51      1.26 o
  -6   2   9        0.27        0.05      0.67 o
  -5   2   9        0.33        1.07      0.68 o
  -4   2   9       22.98       31.86      0.90 o
  -3   2   9     1293.67     1461.71     15.87 o
  -2   2   9       40.88       39.03      0.80 o
  -1   2   9     2979.35     3241.87     28.87 o
   0   2   9      141.23      141.57      1.52 o
   1   2   9      132.15      142.28      1.74 o
   2   2   9       16.47       15.94      0.65 o
   3   2   9       35.51       32.22      0.90 o
   4   2   9      916.05      872.11      8.40 o
   5   2   9       46.73       42.06      1.43 o
   6   2   9       29.23       33.35      1.28 o
   7   2   9        9.85        9.61      1.21 o
   8   2   9       10.05       12.70      1.65 o
  -9   3   9       25.37       32.12      2.28 o
  -8   3   9        1.67        0.78      1.46 o
  -7   3   9        4.81        6.04      1.26 o
  -6   3   9       26.15       28.51      1.25 o
  -5   3   9       16.19       15.79      1.00 o
  -4   3   9      319.59      330.93      3.97 o
  -3   3   9      805.33      795.38      7.96 o
  -2   3   9       11.72        6.35      0.70 o
  -1   3   9      161.63      170.86      2.70 o
   0   3   9     3101.89     3395.59     31.71 o
   1   3   9        0.37        0.89      0.41 o
   2   3   9      518.86      501.05      5.61 o
   3   3   9        8.42        5.64      0.70 o
   4   3   9      174.88      153.85      2.18 o
   5   3   9       11.17       10.19      0.91 o
   6   3   9      197.87      189.92      3.28 o
   7   3   9        5.36        3.58      1.14 o
   8   3   9        0.87        0.90      1.43 o
  -9   4   9       22.02       21.11      2.13 o
  -8   4   9       47.64       48.25      2.48 o
  -7   4   9        0.97        2.51      1.15 o
  -6   4   9        5.69        7.38      1.17 o
  -5   4   9        0.22        0.89      1.02 o
  -4   4   9        2.67        1.22      0.61 o
  -3   4   9      216.16      233.65      3.12 o
  -2   4   9        2.23        3.14      0.69 o
  -1   4   9      288.44      308.78      4.20 o
   0   4   9        1.81        3.21      0.82 o
   1   4   9        8.17       11.12      0.80 o
   2   4   9      271.04      283.21      3.58 o
   3   4   9       16.83       20.98      0.95 o
   4   4   9      571.54      572.22      6.15 o
   5   4   9      156.03      155.16      2.59 o
   6   4   9      252.46      249.19      3.98 o
   7   4   9        0.10        1.14      1.24 o
   8   4   9        0.69       -1.07      1.49 o
  -8   5   9        4.72        7.10      1.78 o
  -7   5   9        0.00        0.11      1.42 o
  -6   5   9        7.37        4.34      1.18 o
  -5   5   9       36.96       41.49      2.11 o
  -4   5   9       12.56        9.91      1.19 o
  -3   5   9       12.87       17.89      1.20 o
  -2   5   9       10.32        8.83      0.98 o
  -1   5   9      122.81      122.30      2.37 o
   0   5   9       97.08       84.45      2.84 o
   1   5   9       16.47       23.95      1.08 o
   2   5   9       17.18       16.41      1.00 o
   3   5   9        2.16        0.14      0.96 o
   4   5   9      143.54      135.68      2.42 o
   5   5   9        0.62       -0.04      1.15 o
   6   5   9       62.95       71.98      2.80 o
   7   5   9       90.48       94.38      2.88 o
  -7   6   9       17.39       20.71      2.15 o
  -6   6   9        1.67       -1.16      1.40 o
  -5   6   9        6.60        7.64      1.26 o
  -4   6   9        4.40        2.97      1.14 o
  -3   6   9      347.96      347.48      5.23 o
  -2   6   9      202.29      223.28      3.81 o
  -1   6   9      144.27      151.40      2.91 o
   0   6   9       87.87       81.95      2.12 o
   1   6   9       56.80       47.85      1.68 o
   2   6   9       44.21       39.84      1.81 o
   3   6   9      111.40       90.79      2.24 o
   4   6   9      221.87      209.27      3.28 o
   5   6   9       12.00        9.62      1.25 o
   6   6   9        0.61       -0.81      1.26 o
  -6   7   9        0.19        1.06      1.69 o
  -5   7   9        4.08        4.29      1.62 o
  -4   7   9        5.14        6.44      1.58 o
  -3   7   9      324.33      345.24      6.19 o
  -2   7   9       10.62       15.34      1.35 o
  -1   7   9      455.19      453.47      6.43 o
   0   7   9        2.68        0.11      1.71 o
   1   7   9       15.99       11.73      1.73 o
   2   7   9        1.68        0.27      1.31 o
   3   7   9       38.03       34.51      1.66 o
   4   7   9       23.15       18.47      1.44 o
   5   7   9        0.01        1.72      1.38 o
  -5   8   9       28.59       36.08      2.78 o
  -4   8   9       30.18       26.62      2.45 o
  -3   8   9        6.81        5.54      1.83 o
  -2   8   9       18.01       22.39      2.33 o
  -1   8   9       85.89       81.63      6.52 o
   0   8   9       64.04       48.37      2.61 o
   1   8   9        0.75        0.18      1.54 o
   2   8   9       42.76       54.11      2.47 o
   3   8   9       34.28       30.66      2.26 o
   4   8   9       25.11       35.07      2.11 o
  -2   9   9        0.73        1.76      2.12 o
  -1   9   9        0.50       -1.31      1.63 o
   0   9   9        0.94        0.16      1.70 o
   1   9   9       15.95       19.06      2.24 o
  -8   0  10        3.38        2.66      1.67 o
  -6   0  10       89.20       81.25      3.00 o
  -4   0  10      418.33      439.93      8.40 o
  -2   0  10     1248.27     1193.66     18.08 o
   0   0  10       32.71       45.50      1.07 o
   2   0  10     1084.84     1109.68     17.35 o
   4   0  10      291.16      283.93      4.98 o
   6   0  10       41.73       46.27      2.51 o
   8   0  10      189.56      156.75      7.86 o
  -9   1  10        0.04        0.39      1.43 o
  -8   1  10        2.78        3.94      1.22 o
  -7   1  10        2.57        2.12      0.95 o
  -6   1  10       17.33       18.25      1.05 o
  -5   1  10       22.58       31.57      1.62 o
  -4   1  10        0.05       -0.12      0.53 o
  -3   1  10      433.86      435.33      4.84 o
  -2   1  10      367.11      335.07      3.24 o
  -1   1  10     1090.02     1209.66     10.72 o
   0   1  10      197.22      223.27      3.37 o
   1   1  10        7.34       12.62      0.67 o
   2   1  10      529.31      528.46      6.68 o
   3   1  10        2.81        5.73      0.43 o
   4   1  10        0.00       -0.08      0.55 o
   5   1  10        7.09        7.73      0.79 o
   6   1  10       34.41       25.19      1.30 o
   7   1  10        7.02        7.60      1.28 o
   8   1  10        5.04        3.53      1.56 o
  -9   2  10        0.94        1.77      1.56 o
  -8   2  10        1.88        3.86      1.42 o
  -7   2  10       72.16       65.89      2.24 o
  -6   2  10        8.54       11.69      0.95 o
  -5   2  10      197.78      183.57      2.62 o
  -4   2  10       92.89      100.51      1.73 o
  -3   2  10        1.60       -0.11      0.44 o
  -2   2  10      135.55      140.61      1.66 o
  -1   2  10       51.46       65.04      1.00 o
   0   2  10       80.93       83.01      1.13 o
   1   2  10      107.42      102.76      1.29 o
   2   2  10      133.18      121.65      1.61 o
   3   2  10       21.16       21.39      0.76 o
   4   2  10       41.89       42.96      1.09 o
   5   2  10        2.18        1.62      0.75 o
   6   2  10        0.49       -0.84      0.84 o
   7   2  10        3.77        2.58      1.58 o
   8   2  10        2.33        4.35      1.38 o
  -9   3  10       88.65       98.48      3.47 o
  -8   3  10       26.48       25.70      2.42 o
  -7   3  10        3.27        3.69      1.33 o
  -6   3  10        6.74        9.60      0.96 o
  -5   3  10      347.86      345.76      4.65 o
  -4   3  10      172.32      182.98      2.57 o
  -3   3  10      134.65      135.27      2.35 o
  -2   3  10       48.69       66.57      1.24 o
  -1   3  10       12.73        4.04      0.43 o
   0   3  10      122.99      101.67      1.74 o
   1   3  10     2172.81     2170.42     30.84 o
   2   3  10       32.33       31.44      1.07 o
   3   3  10       21.11       17.94      0.85 o
   4   3  10       11.18        7.95      0.74 o
   5   3  10       36.09       35.77      1.27 o
   6   3  10       13.30       14.93      1.37 o
   7   3  10        4.94        1.79      1.10 o
   8   3  10        9.92       10.60      1.87 o
  -8   4  10       16.56       16.60      1.86 o
  -7   4  10        6.67        8.13      1.47 o
  -6   4  10       14.12       15.87      1.60 o
  -5   4  10       46.69       42.62      1.66 o
  -4   4  10        0.22        0.15      0.80 o
  -3   4  10       29.95       34.55      1.18 o
  -2   4  10       15.33       13.93      0.84 o
  -1   4  10      130.85      109.86      2.42 o
   0   4  10      144.41      159.18      2.14 o
   1   4  10      369.91      380.59      4.17 o
   2   4  10       56.01       52.09      1.33 o
   3   4  10       74.82       65.18      1.90 o
   4   4  10      289.08      277.63      3.72 o
   5   4  10       84.88       90.26      1.96 o
   6   4  10        0.86        0.62      1.02 o
   7   4  10        0.06        0.19      1.19 o
  -8   5  10       12.69       12.08      1.93 o
  -7   5  10        0.04       -0.50      1.44 o
  -6   5  10        0.13        0.04      1.32 o
  -5   5  10       22.98       25.80      1.46 o
  -4   5  10        0.06       -0.56      1.37 o
  -3   5  10       28.68       30.60      1.40 o
  -2   5  10        2.88        3.32      1.22 o
  -1   5  10        9.84       11.58      0.98 o
   0   5  10       28.82       28.80      1.57 o
   1   5  10      255.23      260.21      3.96 o
   2   5  10      219.31      231.15      3.25 o
   3   5  10       57.02       48.98      1.89 o
   4   5  10        0.35        1.26      0.89 o
   5   5  10        2.02        1.25      1.00 o
   6   5  10       60.68       51.11      1.86 o
   7   5  10        3.53        4.26      2.22 o
  -7   6  10        8.78        8.71      1.78 o
  -6   6  10        1.09       -0.40      1.61 o
  -5   6  10        0.01       -1.25      1.25 o
  -4   6  10       86.74       87.66      2.37 o
  -3   6  10      194.51      189.26      3.81 o
  -2   6  10      398.21      424.95      6.97 o
  -1   6  10      855.88      835.42     11.44 o
   0   6  10       55.71       58.45      1.78 o
   1   6  10        1.43       -1.22      1.22 o
   2   6  10       23.15       22.00      1.51 o
   3   6  10       61.76       55.18      2.73 o
   4   6  10        1.66        1.27      0.91 o
   5   6  10       14.80       11.21      1.46 o
   6   6  10        8.54       11.35      2.07 o
  -6   7  10       53.32       53.02      3.10 o
  -5   7  10       26.61       26.00      2.80 o
  -4   7  10       20.92       20.61      2.17 o
  -3   7  10      374.72      398.29      7.95 o
  -2   7  10       49.66       44.36      2.52 o
  -1   7  10      774.57      750.12     12.81 o
   0   7  10       45.08       40.09      2.28 o
   1   7  10       95.17       81.86      3.23 o
   2   7  10        4.66        3.41      1.36 o
   3   7  10       11.27       12.88      1.32 o
   4   7  10        0.54        0.30      1.20 o
   5   7  10        0.79        0.78      1.42 o
  -4   8  10       75.12       72.93      3.33 o
  -3   8  10       16.17       15.67      2.06 o
  -2   8  10        0.33       -1.25      1.60 o
  -1   8  10       30.81       25.92      2.21 o
   0   8  10        8.87        8.89      2.17 o
   1   8  10       52.59       54.35      3.26 o
   2   8  10       22.96       25.32      1.96 o
   3   8  10        4.71        3.67      1.44 o
  -1   9  10        0.39       -1.63      1.63 o
   0   9  10       18.04       16.67      3.59 o
  -9   0  11        0.63       -0.39      2.00 o
  -7   0  11      229.70      196.61      4.89 o
  -5   0  11      194.74      177.49      4.10 o
  -3   0  11     5759.95     5549.09     71.58 o
  -1   0  11     2562.31     2678.24     33.71 o
   1   0  11      411.71      487.91      9.00 o
   3   0  11      315.32      317.25      3.78 o
   5   0  11        2.57        6.58      1.17 o
   7   0  11       62.07       61.12      3.17 o
  -9   1  11        1.76        1.80      1.54 o
  -8   1  11        0.34        0.29      1.13 o
  -7   1  11        0.53        1.06      1.18 o
  -6   1  11        0.07        0.66      0.85 o
  -5   1  11       32.58       31.87      1.15 o
  -4   1  11       11.91       13.79      0.81 o
  -3   1  11      618.31      572.18      5.90 o
  -2   1  11     1459.50     1521.52     14.14 o
  -1   1  11      970.49     1091.29     10.64 o
   0   1  11      197.30      203.23      3.16 o
   1   1  11     2526.40     2744.84     37.26 o
   2   1  11      437.26      440.66      4.10 o
   3   1  11      471.29      493.82      5.68 o
   4   1  11        3.65        5.20      0.58 o
   5   1  11        0.10        2.13      0.73 o
   6   1  11       16.98       15.29      1.28 o
   7   1  11        6.11        2.32      1.19 o
   8   1  11        1.53       -0.76      1.73 o
  -9   2  11        1.69        1.22      1.55 o
  -8   2  11       43.94       43.73      2.25 o
  -7   2  11       36.01       41.57      1.69 o
  -6   2  11       13.50       14.11      0.97 o
  -5   2  11       77.69       65.60      1.74 o
  -4   2  11      175.37      179.05      2.27 o
  -3   2  11      719.73      734.12      6.82 o
  -2   2  11      242.18      239.40      2.49 o
  -1   2  11       60.98       80.19      1.08 o
   0   2  11       19.05       19.64      0.60 o
   1   2  11        5.91        8.11      0.42 o
   2   2  11        6.07        4.45      0.60 o
   3   2  11        0.80        1.38      0.61 o
   4   2  11        0.71        0.46      0.58 o
   5   2  11      169.42      154.12      2.51 o
   6   2  11        0.01        0.66      0.85 o
   7   2  11        1.23       -0.27      1.15 o
   8   2  11       30.73       30.94      2.19 o
  -9   3  11       35.20       42.85      2.43 o
  -8   3  11        8.72       12.50      1.70 o
  -7   3  11        7.06        4.77      1.40 o
  -6   3  11       26.67       33.33      1.34 o
  -5   3  11        0.34        2.56      0.77 o
  -4   3  11        0.02        0.39      0.64 o
  -3   3  11       19.31       21.15      0.84 o
  -2   3  11      257.89      282.68      3.24 o
  -1   3  11      614.38      586.79      6.00 o
   0   3  11      221.84      229.55      2.49 o
   1   3  11        6.73        6.72      0.59 o
   2   3  11       38.26       43.68      1.21 o
   3   3  11       59.93       52.64      1.58 o
   4   3  11      281.78      263.91      3.23 o
   5   3  11      110.21      103.23      1.91 o
   6   3  11       94.40      101.05      2.12 o
   7   3  11       18.74       15.64      2.11 o
   8   3  11       11.64       13.85      2.79 o
  -8   4  11       12.67       13.49      2.41 o
  -7   4  11       19.44       17.39      1.71 o
  -6   4  11       12.87       14.12      1.49 o
  -5   4  11       30.14       32.30      1.49 o
  -4   4  11       87.68       85.97      1.92 o
  -3   4  11       32.45       29.39      1.11 o
  -2   4  11      150.09      153.50      4.69 o
  -1   4  11       43.96       44.42      1.17 o
   0   4  11        0.00       -0.18      0.51 o
   1   4  11        1.52        5.22      0.79 o
   2   4  11       34.01       45.28      1.30 o
   3   4  11      124.23      122.86      2.72 o
   4   4  11       97.26       96.72      1.96 o
   5   4  11       13.04       12.63      0.99 o
   6   4  11       77.20       74.77      2.11 o
   7   4  11        5.47        7.33      1.36 o
  -8   5  11        0.75        0.43      1.60 o
  -7   5  11        0.43       -1.35      1.73 o
  -6   5  11        8.58        8.15      1.42 o
  -5   5  11        0.03        0.44      1.25 o
  -4   5  11       26.11       34.39      1.53 o
  -3   5  11       56.94       53.22      1.76 o
  -2   5  11       12.21       13.65      1.15 o
  -1   5  11      290.89      290.77      4.85 o
   0   5  11        6.52        8.63      1.10 o
   1   5  11     1197.37     1167.92     12.46 o
   2   5  11      396.28      409.43      6.28 o
   3   5  11       89.59       94.16      2.50 o
   4   5  11       67.86       80.57      1.85 o
   5   5  11       18.08       20.31      1.30 o
   6   5  11        3.90        4.86      1.16 o
   7   5  11        0.07        2.49      1.54 o
  -7   6  11       20.60       22.54      2.39 o
  -6   6  11        0.36        0.25      1.67 o
  -5   6  11        1.61       -0.56      1.33 o
  -4   6  11       18.19       19.23      1.65 o
  -3   6  11      417.74      404.68      6.70 o
  -2   6  11       10.03        7.87      1.31 o
  -1   6  11      260.26      263.47      7.64 o
   0   6  11       16.52       15.89      1.61 o
   1   6  11       74.84       69.14      2.42 o
   2   6  11        9.70        6.97      1.26 o
   3   6  11        1.93        2.74      1.16 o
   4   6  11        0.09        1.31      0.93 o
   5   6  11        7.28        9.98      1.26 o
   6   6  11        0.15       -1.19      1.42 o
  -6   7  11       10.79       12.72      2.20 o
  -5   7  11       23.94       23.93      2.50 o
  -4   7  11       10.59       10.34      1.90 o
  -3   7  11       56.71       66.61      3.01 o
  -2   7  11       15.02       16.36      1.94 o
  -1   7  11       27.04       31.78      2.21 o
   0   7  11        0.85        0.30      1.40 o
   1   7  11       20.34       17.80      2.01 o
   2   7  11        2.64        1.41      1.31 o
   3   7  11       17.86       20.74      2.41 o
   4   7  11        4.89        4.57      1.64 o
   5   7  11        1.59        1.11      1.36 o
  -4   8  11        4.62        5.48      2.07 o
  -3   8  11        3.30        3.03      1.75 o
  -2   8  11        7.74        9.46      2.30 o
  -1   8  11       71.00       74.40      5.47 o
   0   8  11        6.45        9.60      1.82 o
   1   8  11       87.79       79.21      2.98 o
   2   8  11        6.14        4.18      1.58 o
   3   8  11        3.69        5.70      1.48 o
  -8   0  12       63.98       68.38      3.04 o
  -6   0  12       50.85       52.53      2.47 o
  -4   0  12      669.47      703.47      9.95 o
  -2   0  12      178.22      165.10      3.02 o
   0   0  12     1026.84     1104.72     17.19 o
   2   0  12       10.10       17.71      1.17 o
   4   0  12        3.01        3.79      0.80 o
   6   0  12        0.04       -1.61      2.30 o
   8   0  12        3.72        1.10      1.81 o
  -9   1  12       14.19       14.22      2.67 o
  -8   1  12        0.46        0.77      1.48 o
  -7   1  12       22.70       25.16      1.42 o
  -6   1  12      104.97      105.50      2.41 o
  -5   1  12       94.77       94.92      2.08 o
  -4   1  12      994.39      974.06     11.42 o
  -3   1  12      463.10      468.04      4.96 o
  -2   1  12      471.64      495.53      4.63 o
  -1   1  12        2.81        5.43      0.45 o
   0   1  12       22.32       28.78      1.05 o
   1   1  12      776.13      837.46     11.89 o
   2   1  12        8.44       13.52      0.48 o
   3   1  12       79.34       78.81      1.63 o
   4   1  12       45.33       41.73      0.97 o
   5   1  12       29.57       32.21      1.95 o
   6   1  12      112.17      110.88      3.54 o
   7   1  12        0.14        0.95      1.17 o
   8   1  12        0.26        0.58      1.31 o
  -9   2  12       71.87       62.91      2.75 o
  -8   2  12        5.09        3.53      1.43 o
  -7   2  12       77.55       73.08      2.19 o
  -6   2  12       97.99       95.38      2.65 o
  -5   2  12        4.60        3.33      0.77 o
  -4   2  12       55.33       56.06      1.22 o
  -3   2  12       31.10       29.09      0.90 o
  -2   2  12      779.38      790.59      7.83 o
  -1   2  12       28.69       29.80      0.73 o
   0   2  12        0.12        1.32      0.44 o
   1   2  12      126.27      127.71      1.41 o
   2   2  12        4.04        2.89      0.52 o
   3   2  12      514.82      508.73      5.45 o
   4   2  12      226.71      226.20      2.86 o
   5   2  12       49.34       53.35      1.52 o
   6   2  12        0.03        0.68      0.92 o
   7   2  12        9.64        8.50      1.37 o
   8   2  12        9.28       13.86      1.63 o
  -9   3  12        4.07        8.52      1.81 o
  -8   3  12       11.95       13.44      1.80 o
  -7   3  12        0.21        1.22      1.29 o
  -6   3  12      112.39      104.19      2.52 o
  -5   3  12       31.45       31.39      1.30 o
  -4   3  12      157.48      165.31      2.42 o
  -3   3  12        4.25        1.71      0.61 o
  -2   3  12       52.53       56.97      1.12 o
  -1   3  12       89.71       84.59      1.30 o
   0   3  12      136.84      140.10      1.87 o
   1   3  12       75.23       77.30      1.59 o
   2   3  12        9.17        5.29      0.63 o
   3   3  12        0.21       -0.27      0.48 o
   4   3  12       82.78       76.52      1.56 o
   5   3  12      623.03      594.98      6.41 o
   6   3  12       40.56       41.48      1.55 o
   7   3  12        1.00        0.86      1.06 o
  -8   4  12        0.49       -0.30      1.47 o
  -7   4  12       10.16        9.92      1.59 o
  -6   4  12        2.33        3.51      1.32 o
  -5   4  12        3.44        2.69      1.19 o
  -4   4  12       16.63       15.83      1.02 o
  -3   4  12      125.14      134.15      2.29 o
  -2   4  12       96.61       89.44      1.72 o
  -1   4  12       48.09       44.00      1.24 o
   0   4  12       65.78       57.44      1.66 o
   1   4  12     1166.25     1165.73     13.52 o
   2   4  12       50.07       55.95      1.85 o
   3   4  12      865.80      838.81     11.30 o
   4   4  12       10.71       12.43      1.00 o
   5   4  12        3.41        2.42      0.86 o
   6   4  12        2.88        0.62      1.10 o
   7   4  12        1.81        4.67      1.76 o
  -8   5  12        1.12        1.22      1.88 o
  -7   5  12        8.52        6.39      3.03 o
  -6   5  12       12.67        8.24      1.50 o
  -5   5  12        8.43       11.97      1.47 o
  -4   5  12        0.20       -1.06      1.06 o
  -3   5  12        1.79        2.30      1.01 o
  -2   5  12       69.52       74.89      2.28 o
  -1   5  12       26.31       24.35      1.24 o
   0   5  12      277.80      261.58      4.49 o
   1   5  12      313.78      310.51      8.02 o
   2   5  12        0.45       -0.43      1.10 o
   3   5  12        0.11        0.29      1.02 o
   4   5  12       46.57       43.66      1.47 o
   5   5  12       47.23       48.52      1.75 o
   6   5  12        0.33       -1.79      1.79 o
  -7   6  12        0.35        1.31      2.26 o
  -6   6  12       18.64       19.98      2.16 o
  -5   6  12        3.63        5.21      1.75 o
  -4   6  12        9.52       12.49      2.11 o
  -3   6  12        0.00        1.13      1.46 o
  -2   6  12      160.58      162.17      5.02 o
  -1   6  12      156.65      153.59      3.93 o
   0   6  12       58.34       60.70      2.90 o
   1   6  12       65.63       58.79      3.66 o
   2   6  12       10.31        9.99      1.36 o
   3   6  12        0.25        0.40      1.13 o
   4   6  12       21.09       22.37      1.25 o
   5   6  12       25.23       24.46      1.49 o
   6   6  12        0.74       -0.60      1.39 o
  -6   7  12       12.86       16.37      2.26 o
  -5   7  12        2.98        6.18      1.94 o
  -4   7  12      103.76      120.74      4.35 o
  -3   7  12       38.44       41.91      2.53 o
  -2   7  12       15.44       20.15      4.32 o
  -1   7  12        1.83        1.60      1.47 o
   0   7  12       15.13       13.15      1.64 o
   1   7  12       12.95       10.79      1.53 o
   2   7  12       10.34        7.36      1.89 o
   3   7  12        4.05        5.30      1.53 o
   4   7  12        5.35        1.07      1.16 o
  -4   8  12        6.59        3.18      1.90 o
  -3   8  12        0.11        0.57      1.92 o
  -2   8  12        0.20       -0.55      1.94 o
  -1   8  12       25.11       25.52      2.25 o
   0   8  12        1.08        0.37      1.62 o
   1   8  12       70.28       73.08      2.80 o
   2   8  12       44.68       46.34      4.00 o
   3   8  12       16.85       25.54      1.91 o
  -9   0  13       23.67       17.56      2.54 o
  -7   0  13        9.41       16.15      1.79 o
  -5   0  13      414.14      378.55      7.15 o
  -3   0  13       58.05       60.54      1.62 o
  -1   0  13        5.90        6.81      0.67 o
   1   0  13     1610.50     1657.46     25.53 o
   3   0  13       15.34       14.39      0.63 o
   5   0  13        1.85       -1.24      1.24 o
   7   0  13       72.48       60.46      7.58 o
  -9   1  13        0.55       -1.01      1.53 o
  -8   1  13        0.91       -1.64      1.64 o
  -7   1  13      118.67      113.66      2.52 o
  -6   1  13       42.56       41.82      1.59 o
  -5   1  13       26.06       23.50      1.22 o
  -4   1  13       54.43       49.52      1.52 o
  -3   1  13        7.28        9.13      0.57 o
  -2   1  13        6.93        5.26      0.41 o
  -1   1  13        8.65       11.25      0.59 o
   0   1  13        6.28        7.94      1.08 o
   1   1  13        0.96       -0.14      0.53 o
   2   1  13       21.04       18.42      0.84 o
   3   1  13       77.94       69.66      1.23 o
   4   1  13        0.11       -0.01      0.53 o
   5   1  13        0.07       -0.81      0.81 o
   6   1  13        0.00        0.76      1.36 o
   7   1  13        3.07        2.00      1.22 o
   8   1  13        0.82       -1.24      1.24 o
  -9   2  13        4.59        7.88      2.19 o
  -8   2  13        0.03       -0.66      1.32 o
  -7   2  13       31.62       37.36      2.36 o
  -6   2  13       17.47       18.90      1.55 o
  -5   2  13       72.92       67.74      2.25 o
  -4   2  13        8.52        6.49      0.81 o
  -3   2  13        0.38       -0.30      0.48 o
  -2   2  13      172.59      187.55      2.21 o
  -1   2  13       34.94       28.36      0.79 o
   0   2  13        0.32        0.61      0.51 o
   1   2  13      138.75      134.17      1.75 o
   2   2  13       21.61       18.96      0.71 o
   3   2  13        1.49        2.28      0.57 o
   4   2  13       85.33       84.01      1.59 o
   5   2  13        0.18       -0.12      0.89 o
   6   2  13        0.12       -0.91      0.91 o
   7   2  13        1.02        0.89      1.20 o
   8   2  13        3.83        4.32      1.87 o
  -9   3  13      105.64       99.23      3.97 o
  -8   3  13        2.76        3.24      1.49 o
  -7   3  13       25.69       26.31      2.48 o
  -6   3  13      122.30      118.61      2.71 o
  -5   3  13       89.32       81.13      1.97 o
  -4   3  13      292.04      276.92      3.46 o
  -3   3  13        0.05       -0.25      0.80 o
  -2   3  13      245.21      247.21      2.86 o
  -1   3  13       24.46       39.69      0.95 o
   0   3  13       99.86      111.20      1.62 o
   1   3  13        3.39        8.35      0.69 o
   2   3  13       66.70       71.11      1.83 o
   3   3  13      126.96      131.52      2.35 o
   4   3  13      107.24      103.99      1.79 o
   5   3  13       70.20       65.01      1.65 o
   6   3  13       17.82       22.24      1.30 o
   7   3  13        1.01        0.49      1.14 o
  -8   4  13        9.12        7.61      2.02 o
  -7   4  13        0.53        0.63      1.35 o
  -6   4  13        6.83        5.28      2.06 o
  -5   4  13       21.56       25.19      1.69 o
  -4   4  13       40.97       40.87      1.58 o
  -3   4  13        3.07        2.44      0.75 o
  -2   4  13       80.31       90.35      1.92 o
  -1   4  13      137.95      138.31      2.28 o
   0   4  13      144.28      156.06      2.35 o
   1   4  13       22.48       19.96      1.20 o
   2   4  13       44.24       39.80      1.78 o
   3   4  13      681.47      675.34      9.40 o
   4   4  13      177.75      178.47      2.73 o
   5   4  13        0.52        0.31      0.90 o
   6   4  13        8.04        9.71      1.27 o
   7   4  13        1.87        1.58      1.29 o
  -7   5  13        0.20       -1.61      1.61 o
  -6   5  13        1.21       -0.40      1.77 o
  -5   5  13        4.80        4.80      1.53 o
  -4   5  13       40.29       44.69      2.32 o
  -3   5  13       15.90       18.02      1.40 o
  -2   5  13       16.34       13.99      1.60 o
  -1   5  13       23.48       25.10      2.54 o
   0   5  13      550.44      534.41      7.80 o
   1   5  13      122.29      136.98      3.34 o
   2   5  13      156.85      152.87      3.20 o
   3   5  13       44.11       38.73      1.66 o
   4   5  13        1.78        2.01      0.85 o
   5   5  13       12.36       15.51      1.35 o
   6   5  13        0.27        0.96      1.30 o
  -7   6  13       15.63       22.98      2.41 o
  -6   6  13        2.77        1.03      1.90 o
  -5   6  13        5.13        4.05      1.70 o
  -4   6  13      118.98      125.67      3.88 o
  -3   6  13       97.38      100.03      3.29 o
  -2   6  13      428.52      443.04      9.94 o
  -1   6  13      115.38      125.53      3.50 o
   0   6  13       17.87       19.97      1.55 o
   1   6  13       32.97       30.99      2.10 o
   2   6  13      132.15      125.44      3.06 o
   3   6  13       25.66       20.50      1.63 o
   4   6  13       46.19       51.48      1.72 o
   5   6  13        3.47        2.65      1.24 o
  -5   7  13       10.85       13.94      2.14 o
  -4   7  13       78.90       81.18      3.42 o
  -3   7  13       97.27      100.40      3.56 o
  -2   7  13      162.51      149.53      5.09 o
  -1   7  13       37.23       38.61      2.24 o
   0   7  13        8.36        8.89      2.13 o
   1   7  13       21.20       19.96      2.08 o
   2   7  13        0.53       -0.03      1.32 o
   3   7  13        0.29        0.16      1.24 o
   4   7  13        4.09        3.27      1.59 o
  -4   8  13       15.81       19.98      2.39 o
  -3   8  13       15.46       14.06      2.08 o
  -2   8  13       11.02        7.93      2.19 o
  -1   8  13       26.39       27.72      2.98 o
   0   8  13       42.97       34.79      2.21 o
   1   8  13       66.74       67.01      4.42 o
   2   8  13       68.72       86.23      3.02 o
  -8   0  14        0.18        0.86      1.57 o
  -6   0  14        0.97        1.68      1.40 o
  -4   0  14      575.10      587.49      8.52 o
  -2   0  14      237.94      257.50      4.33 o
   0   0  14     1331.71     1294.52     25.37 o
   2   0  14     1692.11     1845.06     28.45 o
   4   0  14       40.88       37.31      1.96 o
   6   0  14       61.63       51.38      2.99 o
   8   0  14        0.05       -0.99      1.82 o
  -9   1  14        0.34       -1.37      1.37 o
  -8   1  14       11.25       10.57      1.29 o
  -7   1  14       94.37       91.31      2.34 o
  -6   1  14       30.81       32.64      1.43 o
  -5   1  14       25.19       25.60      1.27 o
  -4   1  14       47.07       52.83      1.31 o
  -3   1  14        1.66        1.33      0.50 o
  -2   1  14      242.59      215.67      2.17 o
  -1   1  14       43.74       41.20      1.03 o
   0   1  14      296.71      310.26      4.07 o
   1   1  14       27.26       24.83      0.94 o
   2   1  14      387.62      397.65      4.78 o
   3   1  14      219.46      199.67      2.83 o
   4   1  14        0.97        0.09      0.66 o
   5   1  14      111.93       99.91      2.05 o
   6   1  14       41.51       39.95      1.70 o
   7   1  14        1.57       -1.20      1.20 o
   8   1  14        0.38        0.64      1.68 o
  -9   2  14       47.72       50.51      3.21 o
  -8   2  14        2.82        1.11      1.77 o
  -7   2  14      286.63      286.07      4.90 o
  -6   2  14       28.91       30.55      1.31 o
  -5   2  14       58.09       55.75      1.59 o
  -4   2  14        3.59        5.17      0.80 o
  -3   2  14       14.57       13.38      0.65 o
  -2   2  14       14.56       15.86      0.63 o
  -1   2  14       21.96       20.57      0.61 o
   0   2  14       74.99       85.27      1.86 o
   1   2  14       75.55       72.95      1.33 o
   2   2  14        2.61        2.70      0.50 o
   3   2  14       12.60       14.99      0.82 o
   4   2  14       23.15       22.47      0.95 o
   5   2  14      161.40      148.92      2.62 o
   6   2  14        0.00       -0.95      0.95 o
   7   2  14       19.44       20.82      1.81 o
  -8   3  14       16.94       15.81      2.02 o
  -7   3  14        0.91        1.08      1.28 o
  -6   3  14        0.22        0.41      0.98 o
  -5   3  14        0.24       -0.77      0.84 o
  -4   3  14        1.94        2.56      0.83 o
  -3   3  14       16.31       20.06      0.90 o
  -2   3  14       26.04       30.85      1.03 o
  -1   3  14      402.76      438.77      4.77 o
   0   3  14       59.40       67.32      1.30 o
   1   3  14       25.02       23.87      0.82 o
   2   3  14       21.64       28.19      1.07 o
   3   3  14        8.23        9.86      0.91 o
   4   3  14        0.04        2.17      0.76 o
   5   3  14        8.78       11.34      0.97 o
   6   3  14        5.34        3.73      1.03 o
   7   3  14        0.45       -0.54      1.40 o
  -8   4  14        0.50       -0.37      1.84 o
  -7   4  14        0.02       -0.75      1.53 o
  -6   4  14       19.51       16.78      2.00 o
  -5   4  14       27.36       27.17      1.94 o
  -4   4  14        9.65        9.57      1.26 o
  -3   4  14       33.54       31.33      1.66 o
  -2   4  14       13.80       17.86      1.50 o
  -1   4  14       36.82       36.60      1.34 o
   0   4  14       35.16       35.64      1.29 o
   1   4  14       44.92       47.27      1.47 o
   2   4  14       26.31       25.57      1.38 o
   3   4  14     1034.17     1023.51     13.55 o
   4   4  14       62.64       56.27      1.61 o
   5   4  14        0.36       -0.86      0.86 o
   6   4  14        0.26       -0.80      1.08 o
   7   4  14        0.41       -0.07      1.25 o
  -7   5  14        0.52        0.10      1.61 o
  -6   5  14        1.01        4.72      1.65 o
  -5   5  14        5.52        7.07      1.65 o
  -4   5  14        3.32        3.83      1.45 o
  -3   5  14       57.55       56.74      3.11 o
  -2   5  14       18.18       18.75      3.11 o
  -1   5  14       10.88        8.97      1.26 o
   0   5  14      229.89      249.65      4.38 o
   1   5  14      195.41      177.37      3.51 o
   2   5  14      217.13      217.41      4.00 o
   3   5  14       78.51       70.49      2.21 o
   4   5  14       28.85       29.55      1.31 o
   5   5  14        4.56        5.69      1.18 o
   6   5  14       13.28       14.41      1.92 o
  -6   6  14        0.00        0.81      1.71 o
  -5   6  14        0.02        2.51      1.63 o
  -4   6  14       19.11       17.93      2.02 o
  -3   6  14       77.05       81.27      3.52 o
  -2   6  14        6.52        8.89      1.55 o
  -1   6  14       40.06       45.36      2.50 o
   0   6  14       17.20       14.39      1.44 o
   1   6  14       25.26       28.51      1.66 o
   2   6  14       44.46       41.97      2.46 o
   3   6  14       30.41       29.63      1.72 o
   4   6  14       14.66       17.89      1.35 o
   5   6  14        5.80        2.38      1.32 o
  -5   7  14       63.67       71.23      3.32 o
  -4   7  14       44.63       48.59      3.53 o
  -3   7  14        9.00       12.99      1.85 o
  -2   7  14       81.24       90.18      3.31 o
  -1   7  14        0.06       -1.81      1.81 o
   0   7  14       11.93       13.95      1.61 o
   1   7  14        6.18        5.77      1.54 o
   2   7  14        1.64        1.05      1.26 o
   3   7  14       14.02       20.02      3.68 o
   4   7  14        3.86        9.05      1.38 o
  -3   8  14        5.94        5.27      1.86 o
  -2   8  14        0.90       -1.37      1.58 o
  -1   8  14        3.80        2.00      2.93 o
   0   8  14        1.19        0.30      1.48 o
   1   8  14        0.83        1.37      1.41 o
   2   8  14        1.40        3.21      1.52 o
  -9   0  15        7.30        2.06      4.53 o
  -7   0  15       50.12       44.39      2.42 o
  -5   0  15      225.05      227.79      5.04 o
  -3   0  15     3006.63     3017.66     42.75 o
  -1   0  15        0.02        0.70      0.70 o
   1   0  15       27.49       35.82      1.41 o
   3   0  15       21.53       26.62      1.35 o
   5   0  15       18.07       21.02      1.71 o
   7   0  15       33.44       32.77      2.75 o
  -9   1  15        5.79        3.99      1.65 o
  -8   1  15       36.86       35.21      2.24 o
  -7   1  15       41.16       46.17      1.75 o
  -6   1  15       17.94       17.58      1.21 o
  -5   1  15     1152.96     1062.80     12.36 o
  -4   1  15      196.24      179.66      2.51 o
  -3   1  15      158.52      132.98      2.07 o
  -2   1  15        0.15        0.83      0.40 o
  -1   1  15      240.59      246.52      3.92 o
   0   1  15      390.45      399.43      5.09 o
   1   1  15      274.05      261.73      6.58 o
   2   1  15      218.25      215.51      3.07 o
   3   1  15        0.84        1.24      0.52 o
   4   1  15       75.76       74.33      2.20 o
   5   1  15       12.61       10.56      0.96 o
   6   1  15       11.83       11.79      1.28 o
   7   1  15        9.94        8.68      1.39 o
  -9   2  15        3.11        0.53      2.91 o
  -8   2  15       37.34       34.54      2.20 o
  -7   2  15       10.11       15.24      1.30 o
  -6   2  15       29.47       37.21      1.39 o
  -5   2  15       14.91       22.01      1.15 o
  -4   2  15        0.41       -0.72      0.72 o
  -3   2  15       78.57       91.34      1.42 o
  -2   2  15       43.97       37.97      0.95 o
  -1   2  15      104.75      110.04      1.56 o
   0   2  15       56.49       72.04      1.31 o
   1   2  15       11.99       13.57      0.73 o
   2   2  15        4.21        3.90      0.58 o
   3   2  15      168.99      164.58      2.86 o
   4   2  15      398.73      393.04      4.78 o
   5   2  15       29.89       32.55      1.28 o
   6   2  15        9.04        7.57      1.10 o
   7   2  15       11.78       13.78      1.52 o
  -8   3  15        6.32        4.32      1.81 o
  -7   3  15       48.95       44.01      2.48 o
  -6   3  15        0.20       -0.01      1.08 o
  -5   3  15        0.44       -0.03      0.88 o
  -4   3  15       11.85       11.39      0.97 o
  -3   3  15       12.45        9.36      0.77 o
  -2   3  15        2.09        1.08      0.54 o
  -1   3  15       32.62       41.36      1.01 o
   0   3  15        3.30        1.77      0.94 o
   1   3  15        0.17        0.22      0.68 o
   2   3  15       62.52       63.86      2.87 o
   3   3  15        1.82        2.81      1.07 o
   4   3  15      743.14      761.08      8.38 o
   5   3  15      331.71      317.04      5.63 o
   6   3  15        2.29        2.77      1.28 o
   7   3  15        7.55        4.94      1.22 o
  -8   4  15       30.42       29.58      2.49 o
  -7   4  15       46.78       37.51      2.51 o
  -6   4  15        6.76       10.88      2.10 o
  -5   4  15      134.35      121.24      3.58 o
  -4   4  15        1.09       -0.16      1.06 o
  -3   4  15       16.21       15.83      1.59 o
  -2   4  15      147.25      144.32      2.80 o
  -1   4  15       16.79       14.00      0.92 o
   0   4  15       77.14       75.57      1.77 o
   1   4  15      224.50      217.29      3.44 o
   2   4  15      375.12      382.10      5.79 o
   3   4  15      113.60      113.92      3.04 o
   4   4  15       37.88       32.04      1.47 o
   5   4  15       17.45       17.71      1.18 o
   6   4  15        2.23        3.05      1.27 o
  -7   5  15        0.34        1.03      1.74 o
  -6   5  15        3.46        3.49      1.60 o
  -5   5  15       61.04       73.05      3.01 o
  -4   5  15       67.46       67.87      2.79 o
  -3   5  15       28.81       29.71      2.84 o
  -2   5  15       37.68       33.66      1.71 o
  -1   5  15        3.27        4.26      1.17 o
   0   5  15       33.63       25.23      1.95 o
   1   5  15       14.34       15.37      1.28 o
   2   5  15       68.45       66.20      2.12 o
   3   5  15       39.26       37.16      1.96 o
   4   5  15       23.15       22.76      1.41 o
   5   5  15        6.09       10.60      1.26 o
   6   5  15        6.25        6.68      1.34 o
  -6   6  15        1.17       -1.46      1.63 o
  -5   6  15       51.61       61.99      4.13 o
  -4   6  15       24.56       28.50      2.28 o
  -3   6  15       57.76       65.41      2.92 o
  -2   6  15       15.32       14.77      1.59 o
  -1   6  15       14.82       12.31      1.46 o
   0   6  15        2.94        2.34      1.14 o
   1   6  15        0.00       -0.64      1.08 o
   2   6  15        6.77        7.92      1.31 o
   3   6  15       48.84       44.79      2.22 o
   4   6  15       13.91       16.15      1.22 o
   5   6  15        6.45        7.35      1.35 o
  -5   7  15        2.53        3.17      1.81 o
  -4   7  15        7.55        7.89      2.42 o
  -3   7  15        2.96        4.61      1.63 o
  -2   7  15        1.10       -0.16      2.71 o
  -1   7  15        2.80        0.79      1.32 o
   0   7  15       17.43       22.45      3.29 o
   1   7  15        8.79       10.75      2.00 o
   2   7  15       10.48       14.39      1.80 o
   3   7  15        1.68        0.67      2.04 o
  -2   8  15        0.16       -0.97      1.62 o
  -1   8  15        4.03        2.91      2.76 o
   0   8  15        0.11        0.32      1.41 o
   1   8  15        7.23        6.50      1.81 o
  -8   0  16        2.85        5.72      3.89 o
  -6   0  16      520.03      509.54      9.44 o
  -4   0  16      213.46      204.58      5.41 o
  -2   0  16        0.14       -0.20      0.63 o
   0   0  16        1.78        1.32      2.29 o
   2   0  16      133.01      156.34      3.10 o
   4   0  16        0.02       -0.73      1.01 o
   6   0  16       14.73       13.11      1.83 o
  -9   1  16        3.98        4.60      1.95 o
  -8   1  16        6.93        7.54      1.38 o
  -7   1  16        7.77       12.91      1.39 o
  -6   1  16        1.62        2.66      0.97 o
  -5   1  16      645.60      589.88      7.37 o
  -4   1  16       36.70       39.40      1.21 o
  -3   1  16      177.80      165.07      2.19 o
  -2   1  16        1.42       -0.34      0.44 o
  -1   1  16      239.47      231.69      4.03 o
   0   1  16       25.06       27.20      1.77 o
   1   1  16       68.62       65.25      1.75 o
   2   1  16      380.51      376.79     10.57 o
   3   1  16       41.00       42.83      2.33 o
   4   1  16      196.95      190.55      2.88 o
   5   1  16        3.39        3.46      0.85 o
   6   1  16       33.12       35.73      1.68 o
   7   1  16       12.30       16.83      1.74 o
  -8   2  16       22.80       27.01      2.07 o
  -7   2  16        8.16       10.65      1.33 o
  -6   2  16       45.93       44.09      1.61 o
  -5   2  16        1.20        1.23      0.91 o
  -4   2  16       30.79       31.37      1.10 o
  -3   2  16       98.06       84.09      1.66 o
  -2   2  16        6.53        5.81      0.58 o
  -1   2  16       40.28       41.06      1.32 o
   0   2  16       45.52       40.12      1.49 o
   1   2  16       59.19       59.82      1.31 o
   2   2  16       59.74       58.93      1.99 o
   3   2  16      164.81      165.73      3.01 o
   4   2  16       55.13       50.47      1.30 o
   5   2  16        7.26        5.58      0.93 o
   6   2  16       22.27       34.97      1.66 o
   7   2  16      122.87      128.60      3.19 o
  -8   3  16       13.84       12.27      1.83 o
  -7   3  16        6.31        3.20      1.74 o
  -6   3  16       68.60       62.76      2.21 o
  -5   3  16        1.51        0.03      0.86 o
  -4   3  16        2.10        0.99      0.88 o
  -3   3  16        0.95       -0.21      0.85 o
  -2   3  16       34.32       34.47      1.10 o
  -1   3  16      732.42      771.36      7.42 o
   0   3  16        3.48        1.05      1.15 o
   1   3  16        3.16        1.02      0.87 o
   2   3  16      191.22      179.35      2.94 o
   3   3  16      220.23      212.69      4.20 o
   4   3  16      164.70      168.98      2.53 o
   5   3  16        0.05        2.04      0.86 o
   6   3  16      111.04      119.42      2.54 o
  -8   4  16        0.21        1.14      1.78 o
  -7   4  16        2.29        1.28      1.64 o
  -6   4  16       16.90       18.52      2.42 o
  -5   4  16        4.68        0.81      1.35 o
  -4   4  16       42.04       41.56      2.04 o
  -3   4  16       30.10       30.04      1.48 o
  -2   4  16        0.52       -0.30      0.92 o
  -1   4  16       66.04       75.07      1.79 o
   0   4  16       21.66       21.58      1.22 o
   1   4  16       65.43       72.60      1.66 o
   2   4  16      104.94      111.36      2.82 o
   3   4  16       98.42       96.58      2.72 o
   4   4  16        1.51        3.30      0.97 o
   5   4  16        8.09        6.19      1.04 o
   6   4  16        0.00        0.51      1.19 o
  -7   5  16        0.01       -0.26      1.69 o
  -6   5  16        1.33       -0.83      1.48 o
  -5   5  16       44.56       36.97      2.98 o
  -4   5  16        0.02        1.07      1.42 o
  -3   5  16      162.16      149.72      3.56 o
  -2   5  16        7.82        8.48      1.08 o
  -1   5  16       62.27       63.90      3.06 o
   0   5  16       12.04        9.24      1.18 o
   1   5  16        1.47        2.99      1.06 o
   2   5  16        3.27        1.22      1.16 o
   3   5  16        0.84       -0.64      1.34 o
   4   5  16       14.09       13.30      1.30 o
   5   5  16       12.20       16.72      1.38 o
  -6   6  16        0.51        2.04      1.71 o
  -5   6  16        3.77        3.15      1.67 o
  -4   6  16        9.20       13.45      1.87 o
  -3   6  16       21.32       17.98      1.74 o
  -2   6  16       15.03       16.51      1.63 o
  -1   6  16        9.64       10.78      1.42 o
   0   6  16        0.11       -0.55      1.13 o
   1   6  16        0.70        0.87      1.31 o
   2   6  16        6.18        8.10      1.57 o
   3   6  16       16.50       17.34      3.42 o
   4   6  16       19.95       22.68      1.33 o
  -4   7  16       19.89       21.82      2.18 o
  -3   7  16        9.13       10.82      1.90 o
  -2   7  16       34.15       33.52      2.15 o
  -1   7  16        3.98        3.25      1.39 o
   0   7  16        9.51        7.86      2.06 o
   1   7  16        1.73        2.75      1.53 o
   2   7  16       22.04       19.20      2.00 o
   3   7  16       28.36       36.59      3.82 o
  -1   8  16        2.16       -0.27      3.03 o
   0   8  16       55.64       54.22      2.86 o
  -7   0  17        5.86        8.35      2.42 o
  -5   0  17       50.33       58.38      2.55 o
  -3   0  17      492.75      466.85      5.77 o
  -1   0  17       42.17       39.24      1.39 o
   1   0  17      201.48      231.36      9.96 o
   3   0  17        0.83        2.21      0.88 o
   5   0  17        8.25        6.93      1.44 o
   7   0  17       22.84       14.67      2.15 o
  -8   1  17       14.44       19.42      1.80 o
  -7   1  17       18.31       16.74      1.65 o
  -6   1  17       65.09       67.01      2.18 o
  -5   1  17      106.24      105.34      2.58 o
  -4   1  17      126.88      128.38      2.59 o
  -3   1  17      139.34      139.22      2.45 o
  -2   1  17        0.27        0.71      0.40 o
  -1   1  17      107.40      116.28      2.08 o
   0   1  17       45.97       41.57      1.40 o
   1   1  17      157.81      148.39      4.71 o
   2   1  17       10.53       15.21      1.13 o
   3   1  17        6.88        7.71      0.87 o
   4   1  17        8.96       11.43      0.83 o
   5   1  17        0.00       -0.78      0.80 o
   6   1  17       35.59       37.25      1.94 o
   7   1  17        6.55        8.04      1.41 o
  -8   2  17       48.19       46.52      2.78 o
  -7   2  17       46.28       43.83      2.40 o
  -6   2  17        0.00        0.09      1.04 o
  -5   2  17        6.96        7.24      1.01 o
  -4   2  17       11.78       11.08      0.97 o
  -3   2  17        3.01        3.03      0.54 o
  -2   2  17        1.75        0.50      0.57 o
  -1   2  17        4.68        2.48      0.61 o
   0   2  17       16.36       18.02      1.13 o
   1   2  17        3.75        4.55      0.67 o
   2   2  17       55.43       57.96      2.51 o
   3   2  17        1.17        2.47      0.96 o
   4   2  17      300.01      303.49      3.75 o
   5   2  17        3.34        2.88      0.89 o
   6   2  17      131.50      138.57      2.77 o
  -8   3  17        0.31       -2.09      3.53 o
  -7   3  17        3.62        1.62      1.75 o
  -6   3  17      138.76      128.26      3.03 o
  -5   3  17        4.90        4.48      0.97 o
  -4   3  17       21.04       18.05      1.14 o
  -3   3  17       14.56       15.03      1.07 o
  -2   3  17       23.21       19.66      0.92 o
  -1   3  17        0.18        2.25      0.65 o
   0   3  17        0.05        0.06      0.92 o
   1   3  17       26.46       30.65      2.37 o
   2   3  17        5.47        3.07      1.49 o
   3   3  17       94.27       98.40      2.60 o
   4   3  17      155.91      163.36      2.46 o
   5   3  17        0.03        0.45      0.84 o
   6   3  17        5.19        7.72      1.28 o
  -7   4  17        1.27       -2.12      2.12 o
  -6   4  17       26.98       21.71      1.62 o
  -5   4  17       24.23       21.59      1.52 o
  -4   4  17        2.46        2.78      1.05 o
  -3   4  17      222.52      197.80      3.52 o
  -2   4  17       17.34       20.24      1.20 o
  -1   4  17       37.38       36.64      1.51 o
   0   4  17        0.07       -0.59      0.77 o
   1   4  17        9.45        9.65      1.33 o
   2   4  17      479.19      476.40      7.85 o
   3   4  17      112.56      109.78      2.89 o
   4   4  17        0.26        1.06      0.94 o
   5   4  17        0.44       -0.91      0.91 o
   6   4  17        5.50        5.53      1.29 o
  -7   5  17        1.01       -0.45      1.69 o
  -6   5  17       17.07       13.16      1.93 o
  -5   5  17       10.05       11.30      2.01 o
  -4   5  17      174.56      178.35      4.10 o
  -3   5  17        1.04        0.13      1.20 o
  -2   5  17        0.66       -0.31      1.03 o
  -1   5  17       41.80       40.38      1.76 o
   0   5  17       62.47       72.40      3.53 o
   1   5  17       33.18       37.71      1.83 o
   2   5  17       84.05       79.38      2.53 o
   3   5  17        0.03        0.00      1.16 o
   4   5  17       24.89       26.49      1.45 o
   5   5  17       10.32       16.62      1.40 o
  -6   6  17        0.82        2.08      1.71 o
  -5   6  17        0.67       -1.35      1.61 o
  -4   6  17       62.32       65.67      3.37 o
  -3   6  17       71.86       71.91      2.81 o
  -2   6  17       18.08       17.62      1.66 o
  -1   6  17        1.87        2.93      1.42 o
   0   6  17       37.70       35.70      2.09 o
   1   6  17       94.21       89.33      3.04 o
   2   6  17       70.90       66.40      3.56 o
   3   6  17        1.22        1.82      2.06 o
   4   6  17        3.41        0.16      1.63 o
  -4   7  17        1.82        4.22      1.83 o
  -3   7  17        9.60        9.54      4.14 o
  -2   7  17        0.11       -1.67      1.96 o
  -1   7  17        0.35       -1.43      1.49 o
   0   7  17       21.82       25.17      2.39 o
   1   7  17        8.49       13.94      1.77 o
   2   7  17        0.33        0.47      1.41 o
  -8   0  18        1.20        1.26      2.83 o
  -6   0  18      167.07      155.33      9.19 o
  -4   0  18     2467.33     2349.96     82.49 o
  -2   0  18       65.71       58.98      1.80 o
   0   0  18      145.33      128.50      7.01 o
   2   0  18       56.22       54.94      1.53 o
   4   0  18       46.16       42.37      1.96 o
   6   0  18        0.29       -0.54      1.51 o
  -8   1  18        8.25        8.52      2.15 o
  -7   1  18       17.98       18.95      1.70 o
  -6   1  18       27.12       27.27      2.01 o
  -5   1  18        8.92        7.92      1.27 o
  -4   1  18       95.81       82.46      2.33 o
  -3   1  18      208.70      201.65      2.78 o
  -2   1  18       65.04       66.45      1.49 o
  -1   1  18      281.77      270.58      4.34 o
   0   1  18       92.83      101.89      2.19 o
   1   1  18      242.15      230.39      4.87 o
   2   1  18        3.22        4.18      0.93 o
   3   1  18        5.52        4.17      0.62 o
   4   1  18        4.98        4.91      0.69 o
   5   1  18        0.02       -0.80      0.80 o
   6   1  18       67.77       64.63      3.22 o
  -8   2  18        0.16        3.35      1.78 o
  -7   2  18        0.12        1.64      1.39 o
  -6   2  18        8.20        8.35      1.38 o
  -5   2  18        3.44        6.28      1.09 o
  -4   2  18        0.78       -0.85      0.85 o
  -3   2  18       26.20       30.11      1.23 o
  -2   2  18       29.73       25.51      0.91 o
  -1   2  18      135.07      140.39      2.47 o
   0   2  18        2.60        2.93      0.74 o
   1   2  18       10.31       10.68      0.78 o
   2   2  18        5.30        5.28      1.17 o
   3   2  18       46.83       44.33      1.93 o
   4   2  18       57.12       55.29      1.29 o
   5   2  18       87.51       89.96      1.95 o
   6   2  18       41.98       42.03      1.63 o
  -8   3  18        0.18       -0.19      1.79 o
  -7   3  18        8.52        5.95      1.80 o
  -6   3  18        0.93        2.98      1.34 o
  -5   3  18        2.54        2.42      1.03 o
  -4   3  18        8.56        4.66      0.95 o
  -3   3  18       26.00       26.79      1.35 o
  -2   3  18        0.36       -0.13      0.69 o
  -1   3  18       38.55       40.03      1.75 o
   0   3  18        1.38        2.57      1.14 o
   1   3  18        0.53        2.48      1.55 o
   2   3  18       34.56       39.71      2.53 o
   3   3  18      228.81      238.41      4.45 o
   4   3  18      193.51      193.95      2.76 o
   5   3  18        1.92        1.87      0.87 o
   6   3  18       34.79       33.60      1.53 o
  -7   4  18        0.20       -1.67      1.67 o
  -6   4  18        8.29        2.86      1.40 o
  -5   4  18        9.76       10.87      2.26 o
  -4   4  18       70.82       65.21      2.14 o
  -3   4  18      134.94      134.02      3.14 o
  -2   4  18      114.48      103.98      2.50 o
  -1   4  18        0.22       -0.45      0.81 o
   0   4  18        1.73        1.40      0.65 o
   1   4  18        6.65        9.53      2.06 o
   2   4  18      138.37      152.42      3.33 o
   3   4  18       60.39       55.71      3.44 o
   4   4  18        8.22        7.18      1.55 o
   5   4  18        4.66        6.40      1.04 o
  -6   5  18        0.97        2.77      1.82 o
  -5   5  18       44.60       45.30      3.25 o
  -4   5  18        6.71        9.71      1.77 o
  -3   5  18        4.33        6.68      2.70 o
  -2   5  18        5.21        7.07      1.46 o
  -1   5  18        2.17        0.60      1.12 o
   0   5  18        1.98        0.35      1.10 o
   1   5  18      187.71      191.53      4.53 o
   2   5  18        0.05        1.04      1.22 o
   3   5  18       30.59       35.25      1.95 o
   4   5  18        0.46        0.15      1.02 o
  -5   6  18       36.33       38.00      3.93 o
  -4   6  18       46.96       53.61      3.73 o
  -3   6  18       96.05       95.85      3.47 o
  -2   6  18        6.65        3.80      1.56 o
  -1   6  18        9.36        4.95      1.48 o
   0   6  18       11.92       11.02      2.20 o
   1   6  18        3.66        4.51      1.56 o
   2   6  18        0.26       -1.23      1.23 o
   3   6  18        0.89        2.53      2.30 o
  -3   7  18        6.99        1.73      3.43 o
  -2   7  18       10.87       10.74      1.91 o
  -1   7  18        3.76        3.66      1.64 o
   0   7  18        1.67        3.40      2.32 o
   1   7  18        1.33        2.13      1.47 o
  -7   0  19        0.00       -1.77      1.77 o
  -5   0  19       35.75       31.60      2.54 o
  -3   0  19       68.58       62.51      1.99 o
  -1   0  19       26.52       34.15      1.40 o
   1   0  19       47.33       54.50      4.91 o
   3   0  19       29.58       31.60      2.29 o
   5   0  19       59.30       59.11      2.62 o
  -8   1  19        0.38        0.72      1.50 o
  -7   1  19        0.02        3.12      1.35 o
  -6   1  19      103.45       87.66      2.80 o
  -5   1  19       37.43       29.90      1.72 o
  -4   1  19       72.10       71.92      2.18 o
  -3   1  19        1.22       -0.04      0.95 o
  -2   1  19      417.43      395.85      4.49 o
  -1   1  19      363.42      357.27      6.40 o
   0   1  19        6.61        5.39      0.86 o
   1   1  19        7.15        8.55      1.03 o
   2   1  19        0.27       -0.10      1.11 o
   3   1  19       10.95       16.20      1.21 o
   4   1  19        6.07        5.84      0.91 o
   5   1  19        0.10       -0.82      0.82 o
   6   1  19       38.00       46.64      2.39 o
  -8   2  19        0.29       -1.60      1.60 o
  -7   2  19        6.44        8.69      1.56 o
  -6   2  19        9.04        9.03      1.43 o
  -5   2  19        2.72        0.19      0.96 o
  -4   2  19       51.21       47.20      1.72 o
  -3   2  19        6.13        6.12      0.91 o
  -2   2  19      316.41      323.35      4.04 o
  -1   2  19      188.73      193.27      3.08 o
   0   2  19      135.64      126.29      2.29 o
   1   2  19       36.51       42.99      1.23 o
   2   2  19       77.15       81.60      2.36 o
   3   2  19       88.77       89.43      2.59 o
   4   2  19        1.51        2.34      0.64 o
   5   2  19       13.09       12.87      1.23 o
   6   2  19      100.98      104.72      4.06 o
  -7   3  19        7.03        2.98      1.70 o
  -6   3  19        5.78        7.64      1.43 o
  -5   3  19       13.82       13.79      1.32 o
  -4   3  19        5.43        4.40      1.05 o
  -3   3  19        0.00        1.17      0.84 o
  -2   3  19       66.97       54.41      1.59 o
  -1   3  19       63.98       53.30      2.01 o
   0   3  19        0.01        0.01      1.13 o
   1   3  19      155.67      134.10      4.09 o
   2   3  19       21.27       18.00      1.91 o
   3   3  19        8.64       10.14      1.81 o
   4   3  19       23.01       20.39      0.97 o
   5   3  19       61.36       59.07      1.94 o
  -7   4  19        0.08       -0.88      1.73 o
  -6   4  19       18.16       22.75      1.82 o
  -5   4  19       52.25       46.84      2.73 o
  -4   4  19       11.12       13.59      1.34 o
  -3   4  19        9.72        8.91      1.23 o
  -2   4  19       31.13       23.71      1.34 o
  -1   4  19        2.12        1.57      0.96 o
   0   4  19       59.62       62.59      4.83 o
   1   4  19       11.04       10.42      2.11 o
   2   4  19        4.77        1.83      1.76 o
   3   4  19        1.21        1.48      1.00 o
   4   4  19        0.02        0.50      0.93 o
   5   4  19       10.19       12.09      1.14 o
  -6   5  19        0.91       -1.09      2.24 o
  -5   5  19        1.31        1.03      1.63 o
  -4   5  19       81.04       64.65      2.92 o
  -3   5  19        0.70       -0.37      1.39 o
  -2   5  19        4.76        3.73      1.14 o
  -1   5  19        0.19        0.14      1.10 o
   0   5  19       16.64       14.46      1.37 o
   1   5  19       22.85       23.23      1.45 o
   2   5  19        0.39       -0.41      1.18 o
   3   5  19        0.78        0.98      2.35 o
   4   5  19        1.22       -0.24      1.76 o
  -5   6  19       29.07       28.80      3.71 o
  -4   6  19       11.77       11.75      2.01 o
  -3   6  19        0.09        1.01      1.56 o
  -2   6  19       53.20       53.51      2.65 o
  -1   6  19        0.02       -0.07      1.32 o
   0   6  19        4.04        4.80      1.34 o
   1   6  19        0.88        3.03      1.29 o
   2   6  19        0.07       -0.24      1.30 o
   3   6  19        0.35        0.38      1.43 o
  -2   7  19       17.56       16.04      2.03 o
  -1   7  19        3.80        5.59      1.67 o
   0   7  19        3.40        2.76      3.35 o
  -8   0  20        0.02        4.39      2.38 o
  -6   0  20       66.86       57.69      4.54 o
  -4   0  20      446.21      440.28      8.97 o
  -2   0  20       47.48       44.66      1.63 o
   0   0  20       22.83       23.08      2.90 o
   2   0  20       15.54       14.02      3.33 o
   4   0  20        4.54        5.63      1.13 o
   6   0  20        9.03       11.13      1.79 o
  -8   1  20        4.71        7.15      1.59 o
  -7   1  20       10.17       12.68      1.58 o
  -6   1  20      146.21      136.95      3.49 o
  -5   1  20       52.16       43.30      1.98 o
  -4   1  20      176.14      170.58      3.42 o
  -3   1  20       37.50       38.85      1.56 o
  -2   1  20      129.83      132.53      1.93 o
  -1   1  20        6.98       10.38      0.99 o
   0   1  20      251.46      248.27      4.04 o
   1   1  20       70.34       67.08      1.75 o
   2   1  20        5.50        3.84      1.11 o
   3   1  20        9.05        6.89      1.06 o
   4   1  20        0.26       -0.39      0.74 o
   5   1  20        4.80        3.24      1.00 o
   6   1  20        0.17        0.07      1.13 o
  -7   2  20        8.31       10.17      1.58 o
  -6   2  20        4.15        2.25      1.31 o
  -5   2  20       12.40       10.76      1.21 o
  -4   2  20        4.17        3.67      0.99 o
  -3   2  20       14.37       14.80      1.04 o
  -2   2  20      124.89      141.24      2.46 o
  -1   2  20        1.98        1.38      0.97 o
   0   2  20       32.57       39.49      1.34 o
   1   2  20      584.27      590.17      7.50 o
   2   2  20      112.29      112.00      2.78 o
   3   2  20        6.60        6.14      1.23 o
   4   2  20        0.73        1.19      0.61 o
   5   2  20        6.69        8.80      0.95 o
  -7   3  20        7.33       10.22      1.87 o
  -6   3  20       12.29       13.34      1.64 o
  -5   3  20        7.05        6.99      1.22 o
  -4   3  20        2.38        0.65      0.99 o
  -3   3  20       13.07       19.52      1.19 o
  -2   3  20       74.15       57.44      1.61 o
  -1   3  20        0.15       -0.98      0.98 o
   0   3  20      246.19      226.14      4.57 o
   1   3  20        6.25        9.42      1.67 o
   2   3  20        0.85        4.66      1.63 o
   3   3  20      156.84      146.23      4.50 o
   4   3  20       10.55       12.24      0.99 o
   5   3  20        2.11        1.96      0.88 o
  -6   4  20        4.02        5.64      1.49 o
  -5   4  20        1.19        1.09      1.42 o
  -4   4  20        1.93        0.95      1.23 o
  -3   4  20        3.02        4.39      1.13 o
  -2   4  20        1.49        0.81      0.94 o
  -1   4  20        8.96        8.49      1.52 o
   0   4  20       20.34       20.92      2.14 o
   1   4  20       70.23       78.21      3.37 o
   2   4  20       56.96       59.69      3.14 o
   3   4  20       48.66       54.04      3.00 o
   4   4  20        2.56        5.42      0.98 o
  -5   5  20        3.30        1.23      1.79 o
  -4   5  20        1.43        1.09      1.52 o
  -3   5  20        4.23        6.04      1.72 o
  -2   5  20       11.48       10.56      1.50 o
  -1   5  20        4.00        3.32      1.13 o
   0   5  20        5.91        6.97      1.28 o
   1   5  20       10.57       12.53      2.58 o
   2   5  20       16.84        9.47      2.04 o
   3   5  20       18.19       25.39      1.57 o
  -4   6  20       26.70       23.32      2.31 o
  -3   6  20       21.24       26.03      2.17 o
  -2   6  20        7.71        8.22      1.64 o
  -1   6  20        8.93        6.36      1.47 o
   0   6  20       76.27       82.31      2.75 o
   1   6  20       47.00       53.12      3.88 o
   2   6  20       15.67       16.09      2.22 o
  -7   0  21        0.06       -0.23      1.81 o
  -5   0  21      109.40      102.88      4.15 o
  -3   0  21       12.49       13.14      1.56 o
  -1   0  21       43.35       46.98      3.69 o
   1   0  21        0.99        0.71      2.64 o
   3   0  21        0.05       -0.52      2.86 o
   5   0  21       35.16       33.04      2.00 o
  -7   1  21        2.61        4.91      1.99 o
  -6   1  21        7.57       10.56      2.97 o
  -5   1  21        0.99        0.95      1.17 o
  -4   1  21        6.53        4.49      1.07 o
  -3   1  21       85.14       78.32      2.37 o
  -2   1  21      126.16      132.73      2.16 o
  -1   1  21       39.45       41.59      2.05 o
   0   1  21       22.03       25.95      1.41 o
   1   1  21        0.02       -0.89      0.89 o
   2   1  21       18.30       18.08      1.40 o
   3   1  21       14.04       14.16      1.36 o
   4   1  21       11.68       11.78      0.88 o
   5   1  21        9.04        7.90      1.06 o
  -7   2  21        4.94        3.83      1.42 o
  -6   2  21        0.21       -0.60      1.23 o
  -5   2  21        1.00        0.40      1.02 o
  -4   2  21        5.26        5.07      1.04 o
  -3   2  21       28.37       30.59      1.32 o
  -2   2  21      146.57      140.41      2.84 o
  -1   2  21       22.95       28.72      1.40 o
   0   2  21      293.98      264.17      4.47 o
   1   2  21        4.63        6.37      1.13 o
   2   2  21      263.45      260.08      4.86 o
   3   2  21        3.22        4.30      1.25 o
   4   2  21        6.91        7.65      0.79 o
   5   2  21       16.98       23.67      1.15 o
  -7   3  21        0.06        0.39      1.60 o
  -6   3  21        0.08        0.10      1.29 o
  -5   3  21        5.65        7.04      1.23 o
  -4   3  21       48.71       51.73      1.89 o
  -3   3  21       38.25       35.45      1.37 o
  -2   3  21       53.63       49.10      1.96 o
  -1   3  21        1.82        1.75      1.10 o
   0   3  21       26.03       33.02      2.12 o
   1   3  21        1.20        0.38      1.46 o
   2   3  21        4.82        8.26      1.70 o
   3   3  21        0.00        2.07      1.62 o
   4   3  21        0.09        0.49      0.82 o
   5   3  21        8.07        8.18      0.99 o
  -6   4  21        0.24        0.62      1.40 o
  -5   4  21        0.07       -0.80      1.71 o
  -4   4  21       26.54       26.69      1.78 o
  -3   4  21       16.88       15.31      1.33 o
  -2   4  21       28.35       27.31      1.63 o
  -1   4  21        5.16        4.16      2.00 o
   0   4  21       49.09       46.97      2.83 o
   1   4  21       64.30       64.52      3.23 o
   2   4  21       22.34       19.96      2.20 o
   3   4  21       11.20       15.86      2.49 o
   4   4  21       22.13       22.85      1.81 o
  -5   5  21        0.10       -0.12      1.78 o
  -4   5  21        0.26       -1.48      1.59 o
  -3   5  21        9.01        7.17      1.51 o
  -2   5  21        0.40       -0.09      1.22 o
  -1   5  21        4.02        5.20      1.93 o
   0   5  21       76.38       71.91      3.57 o
   1   5  21        6.69        7.76      2.01 o
   2   5  21       17.68       18.18      2.25 o
   3   5  21        0.05       -0.10      2.11 o
  -3   6  21       16.55       16.78      1.95 o
  -2   6  21        0.34       -0.54      1.35 o
  -1   6  21        0.24       -0.73      2.01 o
   0   6  21        0.01        1.01      1.20 o
   1   6  21        0.44        1.61      1.67 o
  -6   0  22       31.81       31.57      2.75 o
  -4   0  22       21.48       16.85      2.63 o
  -2   0  22        7.76       10.37      1.32 o
   0   0  22      160.00      148.97      6.22 o
   2   0  22       52.43       55.99      5.41 o
   4   0  22        3.13        4.83      1.08 o
  -7   1  22        1.86        5.84      1.48 o
  -6   1  22       25.49       26.24      1.87 o
  -5   1  22       38.41       35.38      2.07 o
  -4   1  22        0.56       -0.81      1.40 o
  -3   1  22       16.25       20.06      1.58 o
  -2   1  22      156.38      154.10      3.46 o
  -1   1  22       37.83       33.87      1.59 o
   0   1  22        2.03        2.27      0.92 o
   1   1  22        1.03        1.07      0.91 o
   2   1  22       57.26       51.65      3.03 o
   3   1  22       11.05       11.88      1.27 o
   4   1  22       45.75       45.36      1.34 o
   5   1  22        1.98        1.02      0.93 o
  -7   2  22        0.89        0.09      1.37 o
  -6   2  22        0.37        0.49      1.29 o
  -5   2  22        1.94        0.96      1.11 o
  -4   2  22        0.10       -0.06      0.96 o
  -3   2  22       16.41       15.79      1.03 o
  -2   2  22       12.29       14.61      1.17 o
  -1   2  22      111.55      107.74      2.54 o
   0   2  22        2.85        6.65      1.04 o
   1   2  22       28.62       25.90      1.29 o
   2   2  22       99.57      101.09      2.82 o
   3   2  22        0.36        0.47      1.30 o
   4   2  22        3.68        2.74      0.85 o
  -6   3  22        1.41        3.03      1.80 o
  -5   3  22        1.40        3.75      1.32 o
  -4   3  22        3.14        3.28      1.09 o
  -3   3  22        0.17        0.38      0.97 o
  -2   3  22       26.01       22.11      1.53 o
  -1   3  22       24.40       32.28      1.64 o
   0   3  22      165.85      155.88      3.62 o
   1   3  22        0.12        0.50      1.44 o
   2   3  22      109.12      115.73      4.01 o
   3   3  22       12.14       12.99      1.99 o
   4   3  22        0.61        1.01      0.82 o
  -6   4  22        2.60        2.16      1.67 o
  -5   4  22        0.05        1.56      1.35 o
  -4   4  22       21.60       21.76      1.82 o
  -3   4  22       23.04       22.61      1.50 o
  -2   4  22        0.18        0.45      0.82 o
  -1   4  22        0.02        0.52      1.29 o
   0   4  22       15.25       18.84      2.17 o
   1   4  22       16.83       15.13      2.08 o
   2   4  22       73.66       67.30      3.30 o
   3   4  22        2.27        0.23      1.72 o
  -4   5  22        0.81        2.05      1.57 o
  -3   5  22        0.05       -1.74      1.74 o
  -2   5  22        4.33        3.50      1.19 o
  -1   5  22       76.95       81.65      4.43 o
   0   5  22        2.92        2.19      1.86 o
   1   5  22       13.07       10.87      2.11 o
   2   5  22        4.18        5.63      2.01 o
  -2   6  22        2.14        1.62      1.43 o
  -1   6  22        2.01        2.68      2.20 o
   0   6  22       70.26       78.37      3.96 o
  -7   0  23       24.50       21.77      4.72 o
  -5   0  23       90.34       92.03      3.95 o
  -3   0  23        4.49        7.34      1.38 o
  -1   0  23       11.25       11.32      2.53 o
   1   0  23       55.47       60.59      4.96 o
   3   0  23       10.56       11.54      3.89 o
  -7   1  23       35.02       34.39      2.16 o
  -6   1  23       11.14        9.92      1.51 o
  -5   1  23        0.13        2.54      1.23 o
  -4   1  23        0.00       -0.42      0.99 o
  -3   1  23        4.85        5.17      0.97 o
  -2   1  23        8.25        7.11      1.18 o
  -1   1  23       29.68       27.27      1.49 o
   0   1  23        1.21        0.34      1.79 o
   1   1  23        2.12        3.31      1.89 o
   2   1  23       19.03       17.88      1.20 o
   3   1  23       13.70       19.61      1.26 o
   4   1  23       29.23       34.56      1.22 o
  -6   2  23        4.88        4.94      1.45 o
  -5   2  23       22.54       26.38      1.55 o
  -4   2  23        8.36        6.67      1.39 o
  -3   2  23        4.16        3.60      0.89 o
  -2   2  23        8.74        9.11      1.10 o
  -1   2  23       16.00       17.91      1.29 o
   0   2  23      123.09      131.44      3.38 o
   1   2  23       48.88       56.00      1.87 o
   2   2  23        1.00        1.15      1.13 o
   3   2  23       16.68       15.44      1.48 o
   4   2  23        1.62        1.74      0.75 o
  -6   3  23        0.05       -1.28      1.28 o
  -5   3  23        8.10        7.06      1.41 o
  -4   3  23        0.29        1.33      1.05 o
  -3   3  23        1.50        2.49      0.89 o
  -2   3  23        7.69        6.84      1.26 o
  -1   3  23       49.43       44.00      2.43 o
   0   3  23        5.55        6.28      1.29 o
   1   3  23        4.63        5.14      1.70 o
   2   3  23      310.00      307.17      8.58 o
   3   3  23       17.60       16.92      2.09 o
  -5   4  23        0.13        0.65      1.36 o
  -4   4  23        1.09        1.23      1.24 o
  -3   4  23        4.97        3.37      1.12 o
  -2   4  23        3.99        5.53      1.52 o
  -1   4  23        6.78        5.28      1.48 o
   0   4  23        1.47       -0.49      1.69 o
   1   4  23       11.13       12.47      2.00 o
   2   4  23       44.81       53.02      3.76 o
   3   4  23        0.32        0.04      1.73 o
  -4   5  23        0.20        0.64      1.79 o
  -3   5  23        0.76        0.84      1.33 o
  -2   5  23        6.39        8.76      1.21 o
  -1   5  23       17.93       15.64      2.36 o
   0   5  23        3.61        3.50      3.08 o
   1   5  23       11.28       13.74      2.22 o
  -6   0  24        2.79        5.64      2.37 o
  -4   0  24        5.21        3.86      2.74 o
  -2   0  24        0.65        1.17      2.30 o
   0   0  24       38.42       42.81      5.03 o
   2   0  24        0.35       -1.44      2.86 o
   4   0  24       54.63       66.87      3.45 o
  -6   1  24       38.88       42.46      2.16 o
  -5   1  24        0.32       -0.72      1.14 o
  -4   1  24       13.90       14.69      1.35 o
  -3   1  24       19.87       21.13      1.30 o
  -2   1  24       13.71       15.00      1.35 o
  -1   1  24       22.60       24.48      2.18 o
   0   1  24       19.38       23.37      2.65 o
   1   1  24       47.22       43.12      3.11 o
   2   1  24        1.75        0.70      0.75 o
   3   1  24        9.37       10.83      1.05 o
   4   1  24        0.76        2.59      1.10 o
  -6   2  24       33.80       39.05      2.15 o
  -5   2  24       11.24       10.08      1.27 o
  -4   2  24        2.62        3.23      1.06 o
  -3   2  24        0.20       -0.42      0.84 o
  -2   2  24       15.18       17.05      1.30 o
  -1   2  24       13.34        8.04      1.13 o
   0   2  24       46.22       49.85      1.82 o
   1   2  24      109.33      103.33      2.53 o
   2   2  24        5.74        4.53      1.21 o
   3   2  24        1.02        2.31      1.20 o
  -5   3  24        2.23        3.13      1.30 o
  -4   3  24        0.01       -0.36      1.17 o
  -3   3  24       35.26       37.03      2.21 o
  -2   3  24        0.66        1.41      1.20 o
  -1   3  24        0.05        0.73      1.11 o
   0   3  24        2.91        2.75      1.25 o
   1   3  24        5.06        8.20      1.75 o
   2   3  24       17.86       23.58      2.18 o
   3   3  24        9.95        9.03      1.88 o
  -4   4  24       17.05       15.97      1.54 o
  -3   4  24        0.99        1.12      1.00 o
  -2   4  24        1.28        1.52      1.38 o
  -1   4  24        4.25        5.20      1.75 o
   0   4  24       16.99       21.14      2.31 o
   1   4  24        3.84        6.04      2.11 o
   2   4  24       13.55       14.51      2.14 o
  -2   5  24        2.87        6.71      3.81 o
  -1   5  24        4.79        7.05      2.06 o
   0   5  24        4.19        4.35      1.99 o
  -5   0  25        5.07        4.80      2.08 o
  -3   0  25        1.36        0.09      1.19 o
  -1   0  25        5.56        7.09      2.65 o
   1   0  25        0.58        2.91      2.48 o
   3   0  25        6.14        6.40      3.66 o
  -6   1  25       16.93       17.09      2.22 o
  -5   1  25        2.30        3.33      1.31 o
  -4   1  25        0.16        1.69      1.40 o
  -3   1  25        2.44        2.68      1.04 o
  -2   1  25        0.54       -1.01      1.01 o
  -1   1  25        2.25        2.50      1.67 o
   0   1  25        6.04        7.89      2.79 o
   1   1  25        0.22       -1.29      1.91 o
   2   1  25        6.63        7.30      0.91 o
   3   1  25       20.00       21.10      3.06 o
  -5   2  25        4.47        6.13      1.23 o
  -4   2  25       49.26       50.77      1.85 o
  -3   2  25        5.59        4.61      1.24 o
  -2   2  25        5.55        7.25      1.61 o
  -1   2  25        0.00        1.00      0.96 o
   0   2  25       30.52       35.33      1.56 o
   1   2  25        1.28        1.57      0.98 o
   2   2  25        0.91        0.28      1.12 o
   3   2  25        4.00        2.56      1.25 o
  -5   3  25        0.06       -0.16      1.28 o
  -4   3  25        7.67       10.82      1.96 o
  -3   3  25        0.37        0.38      1.24 o
  -2   3  25        6.48        8.77      1.98 o
  -1   3  25       25.44       22.91      1.58 o
   0   3  25        5.30        6.13      1.90 o
   1   3  25       40.23       45.19      2.69 o
   2   3  25        1.42        1.44      2.69 o
  -3   4  25        3.73        5.62      1.65 o
  -2   4  25        5.57        6.54      2.50 o
  -1   4  25        5.15        6.41      1.57 o
   0   4  25       33.16       35.82      2.89 o
   1   4  25       32.27       26.54      2.43 o
  -4   0  26        2.57        2.33      1.79 o
  -2   0  26       15.89       11.30      3.93 o
   0   0  26       11.71       11.64      3.00 o
   2   0  26        0.11        1.53      2.48 o
  -5   1  26        2.51        3.21      1.27 o
  -4   1  26        0.41        3.17      1.79 o
  -3   1  26        2.54        2.61      2.01 o
  -2   1  26        7.78        8.73      1.22 o
  -1   1  26       13.75       11.42      2.13 o
   0   1  26        6.27        5.90      2.20 o
   1   1  26        0.00        0.52      1.97 o
   2   1  26        8.34       10.24      1.02 o
  -4   2  26        4.61        7.48      1.14 o
  -3   2  26        5.05        5.16      1.23 o
  -2   2  26        7.18        6.98      1.47 o
  -1   2  26       16.30       17.70      1.92 o
   0   2  26       13.20       19.42      1.61 o
   1   2  26        1.14       -0.16      1.15 o
   2   2  26        5.13        1.55      1.32 o
  -4   3  26        4.41        2.69      1.09 o
  -3   3  26        0.07        1.18      1.27 o
  -2   3  26        0.42        0.64      1.60 o
  -1   3  26        0.62       -1.12      1.12 o
   0   3  26        3.03        3.31      1.63 o
   1   3  26       42.42       45.13      5.20 o
  -1   4  26        1.06        1.02      1.47 o
  -3   0  27        1.57        0.36      3.28 o
  -1   0  27        6.40        4.54      2.89 o
   1   0  27        0.49       -0.20      3.58 o
  -4   1  27        0.32       -1.20      2.26 o
  -3   1  27        8.28        7.64      1.99 o
  -2   1  27        0.01       -1.31      1.32 o
  -1   1  27       17.92       22.12      2.38 o
   0   1  27        8.03        9.98      2.14 o
   1   1  27        1.93        2.63      1.93 o
  -3   2  27        1.49        1.80      1.54 o
  -2   2  27        2.60        3.87      1.11 o
  -1   2  27        3.83        5.08      1.29 o
   0   2  27       71.03       67.78      2.03 o
   1   2  27       79.09       84.66      3.54 o
  -2   3  27       13.96       15.26      1.57 o
  -1   3  27        1.84        0.97      1.21 o
  -2   0  28       48.73       57.73      4.69 o
   0   0  28        0.01       -0.49      2.54 o
  -3   1  28        0.11       -0.12      2.28 o
  -2   1  28        3.31        1.53      2.01 o
  -1   1  28       10.67       12.19      2.24 o
   0   1  28        0.58        2.76      1.82 o
 
